# Supplementary material for: Intratumoral Microbiota Correlates with AP-2 Expression: A Pan-Cancer Map with Cohort-Specific Prognostic and Molecular Footprints
Source: Int J Mol Sci. 2025 Nov 29;26(23):11587. doi: 10.3390/ijms262311587 (PMC12692072; doi:10.3390/ijms262311587)
Supplement: Supplementary file 1 [file ijms-26-11587-s001.zip]

Archive with 5 entries (5 files):
- Figure S1.tif
- Figure S2.tif
- Supplementary File S1.xlsx
- Supplementary File S2.xlsx
- Supplementary File S3.xlsx
