# Supplementary material for: Intratumoral Microbiota Correlates with AP-2 Expression: A Pan-Cancer Map with Cohort-Specific Prognostic and Molecular Footprints
Source: Int J Mol Sci. 2025 Nov 29;26(23):11587. doi: 10.3390/ijms262311587 (PMC12692072; doi:10.3390/ijms262311587)
Supplement: Supplementary file 1 [file ijms-26-11587-s001.zip › Supplementary File S1.xlsx]

## Sheet: Supplementary File S1 title
	Supplementary File S1. Genus-level survival analysis of TFAP2-microbiota pairs.
	Statistically significant results (p < 0.05) are marked with green, whereas those trending towards the threshold (p > 0.05 but < 0.09) are marked with orange.

## Sheet: Genus-level survival analysis
		PARABURKHOLDERIA	TFAP2E
ACC	OS
	DSS
	DFI
	PFI
		Ultimately selected relationships for species-level analysis: Paraburkholderia and TFAP2E.
		MEIOTHERMUS	TFAP2B
CESC	OS
	DSS
	DFI
	PFI
		Ultimately selected relationships for species-level analysis: Meiothermus and TFAP2B.
		HALOMONAS	LIBERIBACTER	MORAXELLA	SPHINGOMONAS	TFAP2B	TFAP2A-AS1
CHOL	OS
	DSS
	DFI					unavailable
	PFI
		Ultimately selected relationships for species-level analysis: Sphingomonas and TFAP2A-AS1.
		BRUCELLA	TFAP2E
COAD	OS
	DSS
	DFI
	PFI
		Ultimately selected relationships for species-level analysis: Brucella and TFAP2E.
		ACTINOMYCES	ALCALIGENES	BRUCELLA	CORYNEBACTERIUM	CUTIBACTERIUM	GORDONIA	HALOMONAS	MEIOTHERMUS	PARABURKHOLDERIA	SPHINGOMONAS	TFAP2A-AS1	TFAP2A-AS2	TFAP2A	TFAP2E-AS1	TFAP2E
DLBC	OS
	DSS
	DFI
	PFI
		Ultimately selected relationships for species-level analysis: Actinomyces and TFAP2E or TFAP2E-AS1; Halomonas and TFAP2E-AS1.
		SHEWANELLA	TFAP2E-AS1
ESCA	OS
	DSS
	DFI
	PFI
		Ultimately selected relationships for species-level analysis: None.
		CLOSTRIDIUM	HAEMOPHILUS	HALOMONAS	KLEBSIELLA	TFAP2C	TFAP2D
GBM	OS
	DSS
	PFI
		Ultimately selected relationships for species-level analysis: Clostridium and TFAP2D; Haemophilus and TFAP2C.
		CORYNEBACTERIUM	VIBRIO	HALOMONAS	TFAP2A-AS1	TFAP2A-AS2	TFAP2B	TFAP2E
KICH	OS
	DSS
	DFI
	PFI
		Ultimately selected relationships for species-level analysis: Vibrio and TFAP2A-AS1 or TFAP2A-AS2; Halomonas and TFAP2A-AS2.
		AQUITALEA	PORPHYROBACTER	THIOPSEUDOMONAS	TFAP2D	TFAP2E-AS1
LAML	OS
		Ultimately selected relationships for species-level analysis: None.
		HALOMONAS	TFAP2D
LIHC	OS
	DSS
	DFI
	PFI
		Ultimately selected relationships for species-level analysis: Halomonas and TFAP2D.
		MEIOTHERMUS	TFAP2D	TFAP2E-AS1
MESO	OS
	DSS
	DFI		unavailable
	PFI
		Ultimately selected relationships for species-level analysis: None.
		ESCHERICHIA	GORDONIA	MITSUARA	TFAP2A-AS1	TFAP2D	TFAP2E-AS1
PCPG	OS
	DSS
	DFI
	PFI
		Ultimately selected relationships for species-level analysis: Mitsuara and TFAP2E-AS1.
		AQUIRUFA	LIMNOHABITANS	MORAXELLA	POLYNUCLEOBACTER	TFAP2A-AS1	TFAP2E-AS1	TFAP2E
READ	OS
	DSS
	DFI
	PFI
		Ultimately selected relationships for species-level analysis: Limnohabitans and TFAP2E-AS1; Polynucleaobacter and TFAP2E-AS1.
		HALOMONAS	STAPHYLOCOCCUS	TFAP2B	TFAP2D
SARC	OS
	DSS
	DFI
	PFI
		Ultimately selected relationships for species-level analysis: Halomonas and TFAP2D; Staphylococcus and TFAP2B.
		HALOMONAS	TFAP2E-AS1
SKCM	OS
	DSS
	PFI
		Ultimately selected relationships for species-level analysis: None.
		CUTIBACTERIUM	TFAP2B
STAD	OS
	DSS
	DFI
	PFI
		Ultimately selected relationships for species-level analysis: Cutibacterium and TFAP2B.
		CORYNEBACTERIUM	PRIESTIA	SOLIMONAS	TFAP2A	TFAP2B	TFAP2E-AS1
UCS	OS
	DSS
	DFI
	PFI
		Ultimately selected relationships for species-level analysis: Solimonas and TFAP2E-AS1.
		STAPHYLOCOCCUS	TFAP2E-AS1
UVM	OS
	DSS
	PFI
		Ultimately selected relationships for species-level analysis: Staphylococcus and TFAP2E-AS1.
