# Supplementary material for: Intratumoral Microbiota Correlates with AP-2 Expression: A Pan-Cancer Map with Cohort-Specific Prognostic and Molecular Footprints
Source: Int J Mol Sci. 2025 Nov 29;26(23):11587. doi: 10.3390/ijms262311587 (PMC12692072; doi:10.3390/ijms262311587)
Supplement: Supplementary file 1 [file ijms-26-11587-s001.zip › Supplementary File S2.xlsx]

## Sheet: Supplementary File S2 title
	Supplementary File S2. Species-level survival analysis of TFAP2-microbiota pairs.
	Statistically significant results (p < 0.05) are marked with green, whereas those trending towards the threshold (p > 0.05 but < 0.09) are marked with orange.

## Sheet: Species-level survival analysis
		PARABURKOHOLDERIA_FUNGORUM	TFAP2E
ACC	OS
	DSS
	DFI
	PFI
		Ultimately selected relationships for further investigation: Paraburkholderia fungorum and TFAP2E.
		ACTINOMYCES_ORIS	TFAP2E	TFAP2E-AS1
DLBC	OS
	DSS
	DFI
	PFI
		Ultimately selected relationships for further investigation: Actinomyces oris and TFAP2E.
		CLOSTRIDIUM_BOTULINUM	TFAP2D
GBM	OS
	DSS
	PFI
		Ultimately selected relationships for further investigation: None.
		HALOMONAS_SP_JS92_SW72	VIBRIO_ANGUILLARIUM	TFAP2A-AS1	TFAP2A-AS2
KICH	OS
	DSS
	DFI
	PFI
		Ultimately selected relationships for further investigation: Halomonas sp. SP_JS92_SW72 and TFAP2A-AS2.
		MITSUARIA_SP_7	TFAP2E-AS1
PCPG	OS
	DSS
	DFI
	PFI
		Ultimately selected relationships for further investigation: None.
		LIMNOHABITANS_SP_103DPR2	LIMNOHABITANS_SP_63ED37_2	TFAP2E-AS1
READ	OS
	DSS
	DFI
	PFI
		Ultimately selected relationships for further investigation: None.
		STAPHYLOCOCCUS_AUREUS	TFAP2B
SARC	OS
	DSS
	DFI
	PFI
		Ultimately selected relationships for further investigation: None.
		CUTIBACTERIUM_ACNES	CUTIBACTERIUM_GRANULOSUM	CUTIBACTERIUM_MODESTUM	TFAP2B
STAD	OS
	DSS
	DFI
	PFI
		Ultimately selected relationships for further investigation: Cutibacterium granulosum and TFAP2B.
		SOLIMONAS_SP_K1W22B_7	TFAP2E-AS1
UCS	OS
	DSS
	DFI
	PFI
		Ultimately selected relationships for further investigation: None.
		STAPHYLOCOCCUS_AUERUS	STAPHYLOCOCCUS_EPIDERMIDIS	TFAP2E-AS1
UVM	OS
	DSS
	PFI
		Ultimately selected relationships for further investigation: None.
