# Supplementary material for: Intratumoral Microbiota Correlates with AP-2 Expression: A Pan-Cancer Map with Cohort-Specific Prognostic and Molecular Footprints
Source: Int J Mol Sci. 2025 Nov 29;26(23):11587. doi: 10.3390/ijms262311587 (PMC12692072; doi:10.3390/ijms262311587)
Supplement: Supplementary file 1 [file ijms-26-11587-s001.zip › Supplementary File S3.xlsx]

## Sheet: Supplementary File S3 title
	Supplementary File S3. Differential expression analysis for representative groups of patients in ACC, DLBC, and STAD.

## Sheet: ACC-differential expression
Gene	logFC	P.Value
ENSG00000167751_13	5.08567005571843	6.32266106262335e-07
ENSG00000250803_6	4.64575366707993	3.87941913409618e-07
ENSG00000239961_3	4.52507373379	2.81159930705118e-07
ENSG00000270164_1	4.39033043594385	4.48662102483461e-10
ENSG00000230453_9	4.09447793208931	3.8976732646222e-05
ENSG00000226562_4	4.0829649873864	0.000177248200075307
ENSG00000224557_7	4.04442105375846	7.32428758556243e-13
ENSG00000128040_11	3.98121977015224	2.83596633637087e-06
ENSG00000142515_15	3.81465641053057	0.00270984329872531
ENSG00000254233_1	3.79857867353725	0.000290096619647335
ENSG00000048462_11	3.7959009802511	3.31481081797284e-08
ENSG00000238269_9	3.73857757509303	2.90116307353133e-05
ENSG00000189229_11	3.68637228931741	2.46170897390925e-05
ENSG00000086288_12	3.67259032239984	0.000125914743483997
ENSG00000285012_1	3.66302416119326	2.20393298870498e-06
ENSG00000227115_8	3.581877176176	0.000716276326919498
ENSG00000287609_1	3.57036878402463	0.000948047508335994
ENSG00000165970_12	3.50758457500246	0.000162854764490517
ENSG00000253733_3	3.4435932044022	0.000293843304389669
ENSG00000229671_3	3.28297558744031	3.37803805933204e-05
ENSG00000100721_11	3.25789662855002	0.00495478396793842
ENSG00000273507_5	3.25781860275983	1.57929303574291e-06
ENSG00000284703_1	3.21132278507033	3.50470563255078e-05
ENSG00000149599_15	3.20092736756923	2.39790597075336e-06
ENSG00000232629_9	3.18318646911364	5.16796743511127e-07
ENSG00000214575_9	3.17527144162403	7.00254338666962e-08
ENSG00000234426_3	3.16401682274781	1.28032336111488e-05
ENSG00000154611_15	3.1539825764113	0.00188573270242269
ENSG00000226278_1	3.14085577538292	0.018131638446439
ENSG00000273124_1	3.12640455712959	0.000232215374277393
ENSG00000283907_1	3.10884902864914	2.83746836854911e-05
ENSG00000184608_9	3.09273235629667	0.0185849550303892
ENSG00000087494_16	3.08083283023616	5.60203340494948e-08
ENSG00000175329_13	3.05560891584696	0.000336230140071065
ENSG00000182600_9	3.03358581575432	1.08035597999192e-07
ENSG00000229896_2	3.03216150235652	2.72242446885871e-05
ENSG00000187144_11	3.02729782773223	2.1790430223049e-05
ENSG00000160505_16	3.02322003925051	0.0248002718091549
ENSG00000130595_19	3.01880580197718	0.00283117554875413
ENSG00000269416_6	3.01597677147116	0.0035776184182918
ENSG00000227517_7	2.99576915874827	0.00792995827434659
ENSG00000164047_6	2.98623905359375	0.001264880230174
ENSG00000211679_2	2.9643972300227	0.00474352826466871
ENSG00000135824_12	2.95417842231102	0.00965653978759148
ENSG00000165996_14	2.9391744264979	9.57144852915933e-05
ENSG00000260428_3	2.90003590100912	4.44630908118458e-06
ENSG00000162896_6	2.89944345445517	0.000409503324639179
ENSG00000222037_5	2.87557569021122	0.0175789531927324
ENSG00000226782_2	2.84439901266843	5.21615733131406e-05
ENSG00000187033_9	2.84274765127323	0.000131708382414572
ENSG00000257275_6	2.8343120502974	0.00188672121729818
ENSG00000287545_1	2.81715453320556	0.000607051593235975
ENSG00000107187_17	2.81089347142398	0.0064615840898538
ENSG00000253125_1	2.80540219677456	7.80870855714123e-06
ENSG00000236591_1	2.73861694463507	0.00015485725847391
ENSG00000169427_8	2.73253834501005	0.0139554254706636
ENSG00000250850_2	2.7292744009581	2.63896069564915e-06
ENSG00000088882_8	2.68360738064916	3.09701407360265e-06
ENSG00000049247_14	2.68190246446353	0.00305851239961244
ENSG00000183624_14	2.67212057266345	1.47382683489191e-05
ENSG00000215474_8	2.66335480589991	0.00523173232233634
ENSG00000168135_4	2.66107124709148	0.00290964275406925
ENSG00000254854_1	2.65482927691036	0.00248007647060069
ENSG00000154438_8	2.64213416705012	0.0139847405006756
ENSG00000006740_17	2.62868685999194	1.24367612111615e-09
ENSG00000117154_12	2.62520125023276	5.00929602767902e-05
ENSG00000224610_1	2.62455973453596	0.0151907205896656
ENSG00000175920_18	2.62143589832462	0.00945058350582381
ENSG00000227077_3	2.61926380761218	6.82049388124069e-09
ENSG00000259674_1	2.5804880362805	9.12664922245946e-06
ENSG00000264660_2	2.57211260345249	0.00645034315120832
ENSG00000185155_12	2.57182965521888	0.0002904098686588
ENSG00000176381_6	2.56484715869758	0.00950384831563112
ENSG00000237039_1	2.55667877467016	7.4825765591894e-08
ENSG00000278195_2	2.55587433931995	1.88696975791869e-05
ENSG00000062524_16	2.55297923135703	1.15232229781111e-06
ENSG00000196616_14	2.54480253220189	0.0038304617352566
ENSG00000229119_3	2.5442755519915	1.53146297432668e-07
ENSG00000168913_7	2.51996167540099	0.00170265505347112
ENSG00000229503_1	2.51256532143187	3.17200854073197e-07
ENSG00000167476_10	2.50592975235402	0.000186421169773122
ENSG00000272622_2	2.48706763209891	7.91124635704559e-05
ENSG00000287024_1	2.48077737212596	1.97276473844733e-08
ENSG00000236202_1	2.46536212012179	0.0171041436296387
ENSG00000130005_13	2.44965897093674	1.76168185459926e-05
ENSG00000095627_9	2.44787273895984	0.00381708516584148
ENSG00000272255_1	2.44596962944279	2.313004045084e-05
ENSG00000239219_2	2.43894102524693	2.20360957993769e-05
ENSG00000225972_1	2.43510549442817	0.00551058364475749
ENSG00000213860_4	2.43323284977891	7.63577772316221e-07
ENSG00000232385_2	2.4325327653237	7.88865796540513e-07
ENSG00000272379_1	2.43139278089191	7.81143920158675e-07
ENSG00000225519_1	2.42045106580167	0.0058241872275618
ENSG00000241106_8	2.40254257000406	8.40110854161658e-07
ENSG00000016391_11	2.39889970503438	0.00101743754827979
ENSG00000231789_2	2.39084026190476	1.37080649458498e-06
ENSG00000100577_19	2.38060271278742	2.04629278416761e-10
ENSG00000253120_1	2.37594908955784	0.012832115557571
ENSG00000215910_7	2.36860144801397	0.00343166566250076
ENSG00000285163_1	2.35322430047278	0.00020467830334652
ENSG00000279565_1	2.35193482560373	0.000783325378679392
ENSG00000286607_1	2.34811063106766	0.0157351122801258
ENSG00000235904_3	2.33958667704566	0.00827144449465928
ENSG00000134709_12	2.334324217735	0.00638292393479878
ENSG00000226571_2	2.33426570053546	9.96095283076663e-07
ENSG00000262902_1	2.32808848069291	0.0253771956419906
ENSG00000138075_14	2.32216318878563	0.01199779702246
ENSG00000196436_8	2.32158986572233	0.0013695446340366
ENSG00000278831_1	2.31071519324689	0.000695936275351016
ENSG00000106013_15	2.30917593190988	0.00187140410937176
ENSG00000250420_8	2.29274959385587	0.00744916692200592
ENSG00000170323_9	2.28497600220603	0.0018787796570859
ENSG00000258920_1	2.28376734525885	3.77704829873221e-12
ENSG00000227589_1	2.26757866097732	0.00477341173917475
ENSG00000108379_10	2.26272969280745	0.00422860050767006
ENSG00000187624_9	2.25166368072653	2.50074525833118e-07
ENSG00000163207_7	2.24348485656437	0.0202841245220095
ENSG00000266916_7	2.24239612857551	9.07491026939028e-05
ENSG00000157470_12	2.23513052498308	0.000191596588609833
ENSG00000168824_14	2.23403739894979	8.54981405772029e-05
ENSG00000114854_8	2.22995662752597	1.7332834044808e-07
ENSG00000197696_10	2.22349911252047	1.1884998872152e-09
ENSG00000229743_4	2.21783397437936	0.0241609072519856
ENSG00000259989_1	2.21316923547776	0.00123195847255449
ENSG00000286705_1	2.20936988126921	0.00996278059503857
ENSG00000128564_7	2.20890757135135	2.05785816962852e-05
ENSG00000228037_1	2.2022199169249	1.56360055572766e-09
ENSG00000100290_3	2.200524721229	0.00175446078838492
ENSG00000132517_15	2.19516535477007	0.00424034533448474
ENSG00000141854_9	2.19000414313682	1.27431212814053e-07
ENSG00000177181_15	2.18564857437301	2.06427406285026e-05
ENSG00000100678_19	2.16657442629992	0.00642233419562851
ENSG00000275234_1	2.16647112942565	1.07426569045424e-05
ENSG00000160180_15	2.16145089385668	0.000497413962774463
ENSG00000170579_17	2.16088489297541	0.0170701517475219
ENSG00000231671_1	2.15738316575322	0.0212283352213937
ENSG00000253641_6	2.15280975186159	0.0225566563137035
ENSG00000187621_15	2.15070741033345	5.61073545450887e-05
ENSG00000105672_14	2.14357476763507	4.79259486510516e-09
ENSG00000237638_2	2.13616682441829	4.11783105073788e-07
ENSG00000118432_12	2.13584140973542	0.00378815223298873
ENSG00000239636_1	2.12740610185139	3.82026578238763e-10
ENSG00000225840_2	2.12034233504776	0.00847102484173325
ENSG00000165810_17	2.1141674459767	0.00763937372344446
ENSG00000132698_15	2.10904437125432	0.0498816694974844
ENSG00000130545_16	2.10656966454249	0.000274541049378836
ENSG00000257925_1	2.09759324529474	0.0255428180905757
ENSG00000227097_5	2.09693135740568	0.0101336782855931
ENSG00000236058_3	2.09050326326982	4.84759489228736e-08
ENSG00000271857_1	2.08823921556448	6.56548534870804e-05
ENSG00000233221_7	2.08244959002734	0.0350454951656176
ENSG00000272456_1	2.07829726025	4.02694172485564e-05
ENSG00000206417_8	2.07432799456063	5.79272860465627e-09
ENSG00000230257_5	2.07098839861142	0.0111277863967174
ENSG00000168081_9	2.06241466671885	4.67087819102475e-06
ENSG00000091129_21	2.06068383719306	0.00194329144173582
ENSG00000148444_16	2.0567901824482	1.3128719536527e-09
ENSG00000178162_8	2.05394953200767	0.0197628076760586
ENSG00000269918_1	2.05088452429553	6.25204242691256e-09
ENSG00000225200_2	2.04660148827865	1.04804951608207e-08
ENSG00000177685_17	2.03431199843475	0.000981673921620308
ENSG00000090534_20	2.03373567353212	0.00165282720526586
ENSG00000166165_13	2.02549452739576	0.00177038891926867
ENSG00000215845_11	2.02022051083595	9.46095771804268e-08
ENSG00000058335_16	2.01358998195156	1.23183083036499e-05
ENSG00000197549_9	2.01236385944715	0.0227354006620902
ENSG00000103528_17	1.98940535275257	0.00233697619128426
ENSG00000111245_17	1.98780880316388	0.000757113700250657
ENSG00000058404_20	1.98590762875421	0.0106634765355176
ENSG00000234498_3	1.9857169218785	1.10132232450704e-07
ENSG00000253520_1	1.97926231078548	3.37450995376515e-06
ENSG00000279865_1	1.97646892542093	4.04618701526687e-07
ENSG00000107902_14	1.97513505251282	3.06558768247686e-08
ENSG00000216863_10	1.97488560812104	0.000691851952121198
ENSG00000171791_14	1.97482289104421	9.37517220886118e-05
ENSG00000219928_2	1.9747560834338	2.37087760700532e-07
ENSG00000139174_12	1.9710673100313	6.66408562193426e-06
ENSG00000178715_8	1.95480940032032	0.000123200667276987
ENSG00000237181_1	1.94938230758092	1.83623626371121e-07
ENSG00000158639_13	1.94561818092604	0.0112101868483253
ENSG00000205871_5	1.94433942224836	4.4622710415903e-06
ENSG00000232265_8	1.94299924735469	0.00109711451963993
ENSG00000229638_1	1.9369106188072	2.51438727947803e-06
ENSG00000249119_1	1.93136563100687	0.00352678532150171
ENSG00000215182_8	1.92834699663582	0.0484017268397646
ENSG00000166405_15	1.92800564852962	0.0126814242641473
ENSG00000109107_14	1.92098170058426	7.51189588388969e-07
ENSG00000223865_11	1.91937032135911	3.12815145584987e-07
ENSG00000214193_11	1.91269002849825	4.91419593192276e-10
ENSG00000243181_2	1.90804298868535	2.77030645392108e-05
ENSG00000259038_1	1.90580257863282	0.0254847819838558
ENSG00000068615_19	1.90527226863561	7.66272914904807e-05
ENSG00000116661_11	1.90501563858833	1.4827397586716e-08
ENSG00000072954_7	1.90295126244398	3.33845889628496e-05
ENSG00000115596_4	1.90200456751115	2.86275256440703e-05
ENSG00000255020_1	1.89708257743581	0.0341094732695588
ENSG00000105784_15	1.896750591184	0.0111397539903421
ENSG00000170430_10	1.89433977602237	3.06396570494977e-05
ENSG00000229391_7	1.89297419297147	1.90304691920688e-05
ENSG00000182183_15	1.89002611259328	5.22808855373516e-07
ENSG00000244582_2	1.88762479368989	0.000280755788867508
ENSG00000237214_3	1.8857927753256	1.28387913776957e-06
ENSG00000130720_13	1.88372605713835	0.0378843787069466
ENSG00000196126_11	1.88254349061967	3.75735843293608e-08
ENSG00000198732_11	1.88193622186862	0.00993018793805908
ENSG00000132563_16	1.88073878961983	4.66427144061551e-05
ENSG00000287385_1	1.87992860971296	0.00978736378201853
ENSG00000124243_17	1.87962017947066	2.22993379902145e-07
ENSG00000140365_16	1.87334728563809	3.52233673326087e-08
ENSG00000162892_16	1.87055510959172	0.000252948155873525
ENSG00000188277_10	1.86597205591833	1.63611569387698e-07
ENSG00000279801_1	1.85335583760646	6.05668277649015e-05
ENSG00000007255_10	1.85296241507878	1.85915033155849e-08
ENSG00000204228_4	1.8483055232894	5.73510517655255e-07
ENSG00000004848_8	1.84789426117358	0.0439630305856978
ENSG00000162585_17	1.84611625492359	1.39429221235662e-08
ENSG00000287918_1	1.84561852860995	0.00209624716886628
ENSG00000181126_13	1.84399404935095	0.0364386375497761
ENSG00000228262_10	1.84145121841665	0.0478496225430597
ENSG00000186832_9	1.8376791939238	0.0372964620652296
ENSG00000272156_1	1.83756102998554	3.50614526175636e-05
ENSG00000185565_12	1.83455717092983	0.00775345416800068
ENSG00000257108_2	1.83296412577719	1.59818642186247e-06
ENSG00000170962_13	1.83004222906186	9.86262338930085e-05
ENSG00000220793_5	1.82976158518497	4.57285649664872e-06
ENSG00000111671_10	1.8285351663438	6.20796552127548e-13
ENSG00000067445_21	1.82422414881078	3.13003152055356e-06
ENSG00000175938_7	1.82346341612058	1.03618992034019e-09
ENSG00000131055_5	1.81989523670998	2.13592841448753e-05
ENSG00000196275_14	1.8115210335805	9.38857874685134e-09
ENSG00000227745_1	1.81071841501936	0.0197521394082499
ENSG00000235706_8	1.81017643252752	1.48156273005398e-07
ENSG00000226530_2	1.8095021296211	0.00238081838327665
ENSG00000163794_6	1.80819597818337	6.1909867752275e-09
ENSG00000007312_13	1.80733800373796	9.80407438414219e-05
ENSG00000187997_11	1.80669026210694	0.0156105348754436
ENSG00000272669_1	1.80406443429175	8.95540443079321e-09
ENSG00000171016_13	1.797664465685	0.0363664768073342
ENSG00000112699_11	1.79408494127944	0.000253526394481146
ENSG00000121900_19	1.79085230743525	9.60541934192896e-05
ENSG00000150551_11	1.78998586206586	0.0269196056933865
ENSG00000152082_15	1.78817413411034	5.52073591349872e-06
ENSG00000205544_4	1.77981560022854	8.28252658745919e-07
ENSG00000183617_5	1.77850658101497	4.30209578147084e-07
ENSG00000114631_11	1.77832039722512	0.00262748203401928
ENSG00000154645_14	1.77717731036362	0.000440788485761911
ENSG00000204444_11	1.77711660213388	1.76918613218528e-08
ENSG00000163888_4	1.77439072314591	0.0295784546517045
ENSG00000130751_10	1.77330831400843	0.00079418140148075
ENSG00000177854_8	1.77251634068914	4.30987145745401e-11
ENSG00000198794_12	1.76194120560815	5.21292685813519e-06
ENSG00000237886_1	1.75377111934018	2.62665040020086e-05
ENSG00000163682_17	1.75034015951973	6.89116055036981e-06
ENSG00000248367_1	1.75029867110786	3.8594676811495e-08
ENSG00000232573_1	1.74734965043978	7.25278283158848e-06
ENSG00000236154_1	1.74619302068416	0.0329779513760948
ENSG00000165066_13	1.74590520383023	0.0478639997343882
ENSG00000188613_7	1.74448998189797	0.00049388597245462
ENSG00000146013_11	1.74277615192304	0.013276287841323
ENSG00000161513_12	1.74109121799895	2.05954435585958e-05
ENSG00000255135_4	1.74083786931698	3.8724958847231e-08
ENSG00000180354_16	1.73947270986137	0.000848781242390259
ENSG00000232746_1	1.73630389966446	0.0243780706342086
ENSG00000170819_5	1.73345670175021	0.0092440647017558
ENSG00000230979_3	1.73274824262334	1.6501952388619e-05
ENSG00000099624_8	1.73127493972947	1.10364095232385e-05
ENSG00000080546_13	1.73018384152602	7.39070210583921e-05
ENSG00000218175_2	1.72473482063556	1.86312484398667e-06
ENSG00000169885_10	1.71752305490645	0.00238121512564048
ENSG00000235621_9	1.71682873188372	0.0346367764925323
ENSG00000105404_11	1.71680490546039	1.71486355767462e-07
ENSG00000138964_17	1.71414351776588	2.53634079639211e-07
ENSG00000253649_5	1.71273145452037	0.0287741649440734
ENSG00000213178_3	1.7120936939039	0.000186644887428593
ENSG00000198520_12	1.71147480081534	0.00055468892006692
ENSG00000175854_14	1.71147417241153	2.40769369546454e-09
ENSG00000260220_7	1.7080935142766	0.00792685115956249
ENSG00000244313_3	1.70715404982581	1.90247161259198e-06
ENSG00000129646_14	1.7045198474301	6.81319939934937e-06
ENSG00000287825_1	1.70147561643487	2.3333213692835e-07
ENSG00000188672_19	1.70084199574992	0.000333151820665686
ENSG00000196976_7	1.70081832835831	3.0795167558935e-07
ENSG00000249993_1	1.69718154303948	0.0154711758367085
ENSG00000261226_1	1.69654894262757	0.00132837214183946
ENSG00000228382_1	1.69618280352888	0.00536090697727234
ENSG00000215915_10	1.69537337353171	0.00211295260183002
ENSG00000255337_1	1.69497376748576	4.84680382654542e-05
ENSG00000270175_1	1.69234015164763	2.56564790079988e-07
ENSG00000136717_15	1.69090252875916	6.02666267787918e-06
ENSG00000158497_5	1.68604227520967	0.0353014178327131
ENSG00000226287_8	1.68185347638854	1.58228259153734e-08
ENSG00000116329_11	1.67650238380867	0.000469665082535496
ENSG00000172366_20	1.67629355802669	2.6823321150205e-06
ENSG00000140009_18	1.6760069745368	0.000265721384194863
ENSG00000237991_3	1.67514865464592	1.88253773369943e-06
ENSG00000241666_2	1.67361487589251	0.00111843440687327
ENSG00000178429_9	1.6720865596773	2.86643205719867e-05
ENSG00000178078_12	1.670878756604	5.21251249413895e-05
ENSG00000121089_4	1.67037566635391	0.000498842248952198
ENSG00000125995_16	1.6665269039638	2.56741329431014e-06
ENSG00000176428_6	1.66618536728393	6.71101642760352e-06
ENSG00000224137_1	1.66599301005859	0.00021109791244045
ENSG00000225177_6	1.66440825539267	1.03228252514571e-05
ENSG00000226985_7	1.66190124500915	0.0432954361709061
ENSG00000220201_7	1.66183741644911	4.56578015691759e-07
ENSG00000083454_22	1.65977642822923	0.00153831757712669
ENSG00000197565_16	1.65724748646922	0.0394902386229823
ENSG00000276529_1	1.6559691831472	2.40417503730278e-06
ENSG00000271918_1	1.65593988248038	1.92939339478981e-09
ENSG00000116031_9	1.65264361561304	0.0252773106088759
ENSG00000168283_14	1.65199828097668	0.00034043158678528
ENSG00000262089_1	1.64528730820268	3.7523055792153e-09
ENSG00000169738_8	1.6431231873833	4.10703094183774e-07
ENSG00000259553_6	1.64216267378047	0.0136022713870358
ENSG00000167757_14	1.64141027530653	0.0420407191528761
ENSG00000106400_12	1.63742170870671	8.59243546472466e-08
ENSG00000267213_4	1.63653613681898	1.41853965181799e-05
ENSG00000232888_4	1.63557673169757	2.60095458402509e-06
ENSG00000287593_1	1.63058924871263	0.0168401105551454
ENSG00000182557_8	1.6297749826359	0.00085668075736059
ENSG00000144852_19	1.62865223278	0.00155452763001604
ENSG00000185614_7	1.62829340386472	0.00089520887772998
ENSG00000224877_4	1.62650646613117	1.47048517821395e-06
ENSG00000111186_13	1.62646390990998	0.0131057699086537
ENSG00000187699_10	1.62591629363429	0.00779692932769041
ENSG00000248487_9	1.62571837798697	5.17413751604639e-09
ENSG00000224769_1	1.62011460628093	0.036616448473891
ENSG00000235823_3	1.61793724772931	2.64754871137418e-05
ENSG00000250479_9	1.61572335091396	9.03142868352634e-07
ENSG00000171236_10	1.61456825550782	0.00210252824677976
ENSG00000187595_16	1.61174757338367	0.0347179613698542
ENSG00000114626_18	1.61131592938536	1.76597204088369e-10
ENSG00000241743_4	1.61098294044226	0.00805990054249754
ENSG00000100918_13	1.60930286785281	3.97888569843211e-08
ENSG00000129158_11	1.60000048563122	2.52973045580702e-11
ENSG00000263004_2	1.5991395458786	2.24719294693816e-05
ENSG00000161677_12	1.59765882284365	2.98284014802554e-07
ENSG00000180616_9	1.59729686403142	0.0113788766648902
ENSG00000111678_11	1.59381721536561	2.20319276207816e-05
ENSG00000173272_16	1.59017600503446	8.4143788313553e-06
ENSG00000188186_10	1.58955148993293	6.13852197911701e-06
ENSG00000286760_1	1.58937236414059	0.0001644404939321
ENSG00000220749_4	1.58664956646364	0.000458535033512166
ENSG00000170954_11	1.58562908656696	8.55080121175913e-05
ENSG00000138621_12	1.582381025523	1.63081455955838e-06
ENSG00000105372_8	1.58211060225173	2.61451908951701e-05
ENSG00000168060_16	1.57735813219366	0.000205752775520488
ENSG00000163687_14	1.57637867071831	0.0035378460272098
ENSG00000258704_6	1.57601163796692	1.35068192507812e-06
ENSG00000164308_17	1.57525615322682	0.000109298087333349
ENSG00000267787_7	1.57400754189129	9.57427144102081e-07
ENSG00000287625_1	1.57296199107792	0.00115536740846855
ENSG00000224376_1	1.57273587729728	5.46899356604434e-05
ENSG00000261105_6	1.57180046715576	0.0155694958806673
ENSG00000272602_6	1.56957399286249	0.00273955391213117
ENSG00000188536_13	1.5678857840446	0.00331681990950163
ENSG00000214309_5	1.56616959718488	2.28917995006139e-07
ENSG00000071859_15	1.56384824120353	7.06571394046018e-09
ENSG00000074317_11	1.56213272677191	0.00994116422900134
ENSG00000183172_9	1.56044522218529	1.50577802262953e-08
ENSG00000237238_3	1.55998196151258	0.0414554595097049
ENSG00000213885_4	1.55971026521258	1.89724306892369e-06
ENSG00000197582_5	1.55682214467436	0.00335395749482485
ENSG00000181585_7	1.5557535158403	0.0349618456931326
ENSG00000112799_9	1.55525791353195	0.000627214592170056
ENSG00000165995_22	1.55519635219058	0.0126310765803512
ENSG00000287299_1	1.55439590745591	0.0264735702059296
ENSG00000136153_20	1.55263197527372	8.91902336351168e-07
ENSG00000116819_8	1.54863883878351	1.02538870395098e-11
ENSG00000112812_16	1.54812410662663	0.0111872117985505
ENSG00000239569_3	1.54487281334184	6.65995677851672e-06
ENSG00000143786_8	1.5422704480549	1.9523279246583e-05
ENSG00000198816_7	1.54202320552936	0.000321338790906466
ENSG00000168350_8	1.53800405927696	0.00246419735276612
ENSG00000149809_16	1.53635698175165	8.63223641451333e-06
ENSG00000183828_15	1.53511168129757	6.77033068554576e-07
ENSG00000010626_15	1.53465460399142	2.03992634606683e-07
ENSG00000198758_11	1.5333452072634	0.0328050044163291
ENSG00000228288_7	1.53323353114103	0.000874231037365272
ENSG00000105619_13	1.53291356343376	6.47694067487195e-07
ENSG00000103024_7	1.53148407340766	7.64046194227056e-08
ENSG00000226397_8	1.53059987106529	0.00612354974064973
ENSG00000259704_2	1.5305447022927	0.0322073254626895
ENSG00000177465_4	1.52836385358883	1.49754299448928e-06
ENSG00000198883_12	1.52798633383559	0.00216695968631045
ENSG00000197568_14	1.52734141578594	2.53716045531249e-08
ENSG00000169750_9	1.52355749436029	4.86048533723064e-05
ENSG00000230207_1	1.52342811670456	4.77808060956934e-05
ENSG00000142959_5	1.51975257219625	0.000106452336603877
ENSG00000183048_12	1.51843117012501	3.17461254360667e-05
ENSG00000241431_1	1.51763673824076	0.000792290701458163
ENSG00000237310_2	1.51763490180844	1.32111966484482e-07
ENSG00000129596_5	1.51575189311297	0.021786938570936
ENSG00000131196_18	1.51528606166873	0.000281667709846054
ENSG00000072163_20	1.51455852004832	0.00110516072115489
ENSG00000132185_18	1.51424154579526	0.00266717832914075
ENSG00000260192_3	1.50669142894331	0.0300351827819673
ENSG00000088992_18	1.50661507293534	0.000309208674960271
ENSG00000180089_6	1.50630392009831	1.2445652999477e-07
ENSG00000184470_21	1.5055352157092	1.04188350357425e-08
ENSG00000286379_1	1.50438066364031	0.00894067686526706
ENSG00000054148_18	1.50427776805778	1.33030397872637e-06
ENSG00000061656_10	1.50425713568836	0.000241852696394374
ENSG00000137970_7	1.50411021862828	2.13890935158052e-05
ENSG00000165816_13	1.50357130471986	0.0408812640795321
ENSG00000234572_1	1.50302658724718	0.0383400258494064
ENSG00000273759_1	1.50267227804728	1.09758091177189e-07
ENSG00000142546_14	1.50183194822326	3.31341685796382e-06
ENSG00000125652_8	1.50175794845587	2.95936233903371e-06
ENSG00000266053_2	1.49741784330324	1.58160583349779e-08
ENSG00000187017_17	1.49715179007308	0.00625084126961537
ENSG00000165349_12	1.49497615524201	0.0382867623642454
ENSG00000177106_16	1.49353438713262	1.53793649978156e-05
ENSG00000204257_15	1.49331731562532	2.45600145701173e-06
ENSG00000149806_11	1.49275269297964	2.52890103811985e-06
ENSG00000243323_7	1.49037849732435	0.0173133160011443
ENSG00000119632_4	1.48956588298037	3.03393960220192e-05
ENSG00000167969_13	1.48081078621408	5.17874476333306e-08
ENSG00000198546_15	1.48075940333498	3.68482108033956e-06
ENSG00000225178_5	1.48055123343925	0.00027898574915977
ENSG00000220842_6	1.47784009400481	0.00062753064098684
ENSG00000156886_12	1.47705832369318	0.0167583966395661
ENSG00000268027_5	1.47592973986484	0.00567477180722348
ENSG00000083807_10	1.47543133988144	1.59151817097778e-05
ENSG00000188243_13	1.47481011563294	1.40568892394602e-06
ENSG00000228903_7	1.4746591001894	3.34651509445342e-05
ENSG00000125508_3	1.47441123011537	0.0388469222305152
ENSG00000103145_11	1.47309824361415	1.25081744608107e-06
ENSG00000090971_5	1.46797994860247	1.00304233514425e-05
ENSG00000136149_6	1.46792815615002	4.71512433569708e-05
ENSG00000225889_9	1.46528510452056	0.000190229030501996
ENSG00000283498_1	1.46524208126291	1.71062228185131e-07
ENSG00000182362_14	1.46439248035318	1.08998424338791e-07
ENSG00000182165_18	1.46398896862433	1.58841024834538e-06
ENSG00000185818_8	1.45888679763227	0.0277062614746817
ENSG00000227615_1	1.45808605098538	0.000726187031166615
ENSG00000174276_7	1.45622433550551	3.1840908275536e-08
ENSG00000163923_10	1.45565226317099	0.000301003099869595
ENSG00000281383_1	1.45553340183346	0.0104007029801088
ENSG00000235065_1	1.45445540253694	9.7966746196314e-06
ENSG00000133142_18	1.45395872129135	9.86917896925063e-07
ENSG00000169189_17	1.45163540659879	1.4613741937097e-06
ENSG00000240376_1	1.44995467130888	5.4205652929439e-06
ENSG00000230202_1	1.44935236285468	0.000209634547129053
ENSG00000269293_3	1.44910613251604	1.78670868396196e-07
ENSG00000213442_5	1.44782617227991	7.94583165551239e-06
ENSG00000162444_12	1.44532107169883	0.00538083807500102
ENSG00000167912_6	1.44396684779747	0.000444145074855646
ENSG00000234176_1	1.4428477550068	0.00695050259849678
ENSG00000114779_19	1.44174968168331	1.78978917847079e-05
ENSG00000160223_17	1.43999491749635	0.0163135029779482
ENSG00000218891_5	1.4377940850584	1.12949673061669e-05
ENSG00000104863_12	1.43659264887862	1.14979987682364e-06
ENSG00000146677_7	1.43361950349596	7.29137390680314e-06
ENSG00000112306_8	1.43344274797993	4.80647312686254e-06
ENSG00000238249_2	1.43300641864102	5.26963935136117e-05
ENSG00000184897_6	1.43093761137037	1.04712497488263e-05
ENSG00000171604_12	1.42833560126869	3.86010225513997e-05
ENSG00000280649_2	1.42598150358803	9.52561041642607e-07
ENSG00000167985_7	1.4247009517971	1.52351471581268e-07
ENSG00000228300_14	1.42430155302145	1.72721524312568e-06
ENSG00000100116_17	1.42315052339982	0.000651591452478802
ENSG00000143578_16	1.41880037215377	1.07641266497299e-07
ENSG00000188848_16	1.41879995844651	0.0146994944227183
ENSG00000255284_2	1.41807876860758	8.81213503722569e-06
ENSG00000235560_4	1.41801956518464	2.78792882093409e-08
ENSG00000198754_5	1.41612150166256	0.0394169796211219
ENSG00000160783_19	1.41542224071048	1.60742647236514e-06
ENSG00000105373_19	1.41516611792379	1.11300990103813e-06
ENSG00000198937_9	1.41485743901455	1.11809046972836e-05
ENSG00000089486_17	1.41428742564923	0.00345055937199388
ENSG00000130255_13	1.41370424726743	0.000265267832918616
ENSG00000158552_13	1.41328126387232	2.50663671518429e-08
ENSG00000183401_12	1.41294868495215	2.154147962064e-08
ENSG00000213741_11	1.41088750982778	8.43879347866489e-06
ENSG00000225663_8	1.40901378286177	2.40026473743392e-06
ENSG00000124602_10	1.40654243745111	2.86137634637764e-05
ENSG00000244398_1	1.40646644652778	0.000141974434636733
ENSG00000135605_13	1.40522771464702	1.56684375830723e-05
ENSG00000262814_8	1.40347644227159	0.000142846383910784
ENSG00000178026_13	1.40341213544301	6.52481097337129e-06
ENSG00000281571_2	1.40332515223154	6.05355107222669e-05
ENSG00000171159_5	1.40266071680875	2.42562934540565e-06
ENSG00000169696_16	1.40108382529362	2.50241164980142e-08
ENSG00000105379_10	1.40095981492263	2.03547418234866e-05
ENSG00000158050_5	1.40026921674259	8.34086911751822e-06
ENSG00000259583_3	1.39829651667256	3.2586696351075e-05
ENSG00000178896_9	1.39588010856035	3.32826480712412e-05
ENSG00000133315_12	1.39578756924887	0.0151601369853401
ENSG00000169442_9	1.39374890141023	0.000288135536391642
ENSG00000125971_17	1.39211642067886	3.4765962749135e-06
ENSG00000174917_9	1.3913865772121	1.62576361341785e-06
ENSG00000107872_13	1.39130848271805	8.7520563470797e-06
ENSG00000246095_2	1.3910336522233	0.0357878539831523
ENSG00000135924_16	1.38881588083833	1.21748863473378e-07
ENSG00000115350_12	1.38781665699762	2.64718829482208e-07
ENSG00000206535_8	1.38687539868211	2.70306132420405e-06
ENSG00000250317_8	1.38541026991598	5.93584989532319e-06
ENSG00000160221_18	1.38333041903247	0.0325879044443172
ENSG00000159761_15	1.38317428550627	4.77855702322516e-05
ENSG00000231507_2	1.38205202340299	0.000549708507573932
ENSG00000175193_14	1.38197325151688	6.26612234001373e-07
ENSG00000142937_12	1.38136718565558	7.06218973637516e-06
ENSG00000167799_10	1.38038726611358	0.000244811799490088
ENSG00000228784_9	1.37952156536504	0.00236536975535262
ENSG00000274605_2	1.37938573819117	0.000390095232020709
ENSG00000176476_9	1.37887155507905	4.92694219425072e-07
ENSG00000078487_17	1.37869393702612	4.38231430464713e-05
ENSG00000249679_2	1.37839135513599	0.0241689717848959
ENSG00000126467_11	1.37830900330736	0.0262823672812289
ENSG00000223797_6	1.3780378589875	9.72221058298112e-07
ENSG00000026297_16	1.37701041359089	8.32346765758434e-08
ENSG00000174307_7	1.37494454776595	0.00128589868337228
ENSG00000167508_12	1.37238856624874	9.03817586578779e-05
ENSG00000214140_11	1.37176100370731	0.00840967347797188
ENSG00000105393_16	1.369289929504	1.87629955247102e-06
ENSG00000228506_2	1.36839982179807	8.02907457746286e-09
ENSG00000119227_8	1.36793986500947	0.0001277433912157
ENSG00000226329_2	1.36723787163334	0.00346252844671506
ENSG00000170889_14	1.36553546830692	1.74349170123813e-05
ENSG00000171858_18	1.36552200929121	3.7858016814357e-05
ENSG00000137225_13	1.36318415599296	0.000380166780553243
ENSG00000184903_10	1.36229725387837	9.74990578500924e-07
ENSG00000157992_12	1.36166201435133	4.83534149209666e-05
ENSG00000213433_5	1.36028469961261	0.00799770019887919
ENSG00000103254_10	1.35886166120863	1.80028961275537e-07
ENSG00000090238_12	1.35873762762208	4.42370921905704e-07
ENSG00000105258_9	1.35774179139834	6.10107269107314e-06
ENSG00000114993_17	1.35742007550934	2.06759503200906e-05
ENSG00000275074_2	1.35738064304016	9.59636535496317e-06
ENSG00000107223_13	1.35721241179256	7.089582099771e-06
ENSG00000108107_15	1.35644115149391	3.60907535471363e-05
ENSG00000173992_9	1.3558062611	1.96189896596366e-07
ENSG00000204498_11	1.35562459742303	5.87934524439917e-08
ENSG00000160799_11	1.35427113914725	3.22534381137574e-06
ENSG00000111642_16	1.35407395568383	1.7490700172595e-05
ENSG00000259065_2	1.34977788703651	7.37480021276952e-05
ENSG00000146232_17	1.34966235455351	2.16313394137982e-05
ENSG00000114391_13	1.34951163453826	1.9869398802251e-05
ENSG00000099330_9	1.34914410512248	9.88703910147845e-08
ENSG00000162746_14	1.34891550455275	0.00366567613171095
ENSG00000105518_14	1.34744781213799	2.12729616850065e-06
ENSG00000235172_8	1.3462426379943	0.0192835663710735
ENSG00000177600_9	1.3456352738729	0.000148508373092995
ENSG00000253716_6	1.3454607637055	1.21093048698851e-05
ENSG00000214797_3	1.34440092619587	0.0254266928181752
ENSG00000171425_10	1.3440932346186	0.000364095818328364
ENSG00000063177_13	1.34314836968809	7.00636888304167e-05
ENSG00000165178_9	1.34219149049197	0.000299257388196114
ENSG00000186577_14	1.34183704930627	2.70279797026449e-10
ENSG00000141295_14	1.34148845152458	7.3125326737073e-10
ENSG00000072694_21	1.34146685519635	0.00486764485071617
ENSG00000099385_12	1.34127573607111	2.56150120620017e-05
ENSG00000105519_18	1.34100189996541	1.12460486142472e-06
ENSG00000181404_17	1.34084778349261	7.71172156230121e-07
ENSG00000280433_1	1.33983464919547	8.13867549647731e-09
ENSG00000162191_14	1.33944681340846	8.72113033838396e-07
ENSG00000183615_6	1.33907578157018	6.83954941521432e-05
ENSG00000257906_3	1.33775903996298	0.0177486967099414
ENSG00000277496_1	1.33756289691427	0.00174149523203644
ENSG00000111344_11	1.33484523994378	0.0196814924435407
ENSG00000130313_7	1.3348211556477	3.82814794016727e-05
ENSG00000276791_1	1.33464318109258	1.86306225410993e-05
ENSG00000076826_10	1.33353665616117	0.0484905736470374
ENSG00000172428_11	1.33161325863429	9.85255984043669e-06
ENSG00000112514_18	1.33093929554099	1.11232439180126e-06
ENSG00000135617_4	1.32924441358196	8.15273223957842e-07
ENSG00000224046_2	1.32791714806846	4.07853436321718e-05
ENSG00000235217_6	1.32753124351652	0.000128960348136945
ENSG00000167700_9	1.32667330368775	0.000186941253027509
ENSG00000056736_10	1.32531707323959	0.0484070127100896
ENSG00000130748_7	1.32361791195367	7.89780098632158e-05
ENSG00000112294_14	1.322916456001	0.000316212610728056
ENSG00000144713_13	1.32185756021628	2.31644105698081e-05
ENSG00000161395_14	1.32047978808912	9.19012718290475e-09
ENSG00000177410_13	1.32037889582966	4.923485410169e-05
ENSG00000269386_5	1.3189952802605	3.36774017336533e-06
ENSG00000130332_15	1.31789176438807	1.55958079494736e-05
ENSG00000174514_13	1.31719406606026	0.000410231184723441
ENSG00000146556_14	1.31578936803072	1.49263355207717e-06
ENSG00000259436_1	1.31550535149417	0.00025176245322383
ENSG00000154079_6	1.31524191779372	4.11358114291325e-08
ENSG00000148908_15	1.31402575473669	2.46105207351664e-06
ENSG00000213199_8	1.31346893928629	0.000245752303766797
ENSG00000147804_10	1.31332226213056	1.12203066634716e-05
ENSG00000148291_10	1.31304462772636	1.60729054803834e-06
ENSG00000179271_3	1.31296847575718	0.000129333592635335
ENSG00000211459_2	1.31160223634017	1.62420430866685e-05
ENSG00000112137_18	1.31127682821911	0.000921941778824793
ENSG00000178464_6	1.31095562279443	0.000118032837567038
ENSG00000142046_15	1.31057681335041	1.59470301892302e-07
ENSG00000173267_14	1.31027153407225	0.00231929435208806
ENSG00000233016_7	1.3100332143051	0.000196753588178954
ENSG00000183978_8	1.30796082763715	3.07783491206723e-07
ENSG00000167968_13	1.30544931854834	0.000243913202094462
ENSG00000173727_12	1.30468844610277	0.0266041090137448
ENSG00000137161_17	1.30432510087703	4.52376473179236e-08
ENSG00000170310_15	1.30118158608973	1.5866847105081e-06
ENSG00000226360_5	1.30106747617811	1.01658779555055e-05
ENSG00000273445_1	1.300235194895	0.0425099184407626
ENSG00000104883_8	1.29970796094921	4.1334931247413e-05
ENSG00000279483_2	1.29781129904258	7.19193796980829e-05
ENSG00000121851_13	1.29734509191625	2.30847110135937e-08
ENSG00000175756_13	1.2942907062209	2.33614025553161e-05
ENSG00000275964_1	1.29272418651328	6.19885402122611e-06
ENSG00000128739_23	1.29158880690743	2.14384717780185e-06
ENSG00000099795_7	1.28959480539065	5.46590400082247e-05
ENSG00000261040_7	1.28857895540793	0.0335257098814382
ENSG00000266962_2	1.28821271933271	5.08314905059574e-08
ENSG00000145990_11	1.28750056162216	8.29457463815704e-05
ENSG00000188191_15	1.28570397381791	4.92810756005315e-05
ENSG00000214026_11	1.28468240036446	0.000284547169669283
ENSG00000267317_2	1.28427514708125	4.08338415253906e-08
ENSG00000102030_16	1.28353404428752	7.86324981648307e-05
ENSG00000154263_17	1.28340897666553	0.0186862389148058
ENSG00000083457_12	1.28312800216444	1.47706691952554e-06
ENSG00000137818_12	1.28117503289468	1.94095430217613e-05
ENSG00000233927_5	1.28040861135281	0.00015747903275456
ENSG00000064490_14	1.28035749269543	2.08112760762322e-06
ENSG00000196502_12	1.27890599423732	0.000413062872362654
ENSG00000165644_11	1.27740011265512	0.000276893021696005
ENSG00000204237_5	1.27707157998561	7.86000138090794e-08
ENSG00000177675_9	1.27571422696945	0.00751378730502907
ENSG00000260260_1	1.27530983971024	0.000626768986858581
ENSG00000273619_1	1.27528884719842	1.32194248023788e-05
ENSG00000196284_17	1.27525542091176	7.62161199858967e-06
ENSG00000140264_21	1.27320662449744	9.50527828898896e-05
ENSG00000179085_8	1.27251595963297	3.77945151612707e-06
ENSG00000118898_16	1.27228194555926	0.0144457596053764
ENSG00000226174_7	1.27195724327024	0.00015172800131696
ENSG00000169020_10	1.27014166316534	0.000134392513657075
ENSG00000257704_4	1.26950788270043	2.125768177044e-06
ENSG00000175416_16	1.26889270575204	9.36084005490095e-07
ENSG00000277203_1	1.26836642773288	5.85568025392138e-07
ENSG00000136942_15	1.2680009087021	0.000394223292801139
ENSG00000127952_17	1.26672024834332	3.56628310172274e-05
ENSG00000065057_9	1.26593108400827	4.25756325131806e-05
ENSG00000162836_12	1.26559003606159	8.06861491773277e-07
ENSG00000115255_12	1.26450977461846	0.000724121863262245
ENSG00000105409_19	1.262939060353	0.0026399543684451
ENSG00000105248_16	1.26290767206071	7.5139279708576e-07
ENSG00000213145_10	1.26163815442095	2.45387179488664e-06
ENSG00000135314_12	1.2602885213248	4.63814247369618e-05
ENSG00000147403_18	1.26014174173454	4.42621951178786e-06
ENSG00000128228_5	1.26009651096256	5.44538618878346e-06
ENSG00000130770_18	1.25843504486138	1.27521136348781e-05
ENSG00000261360_1	1.25830719061246	1.66955061073004e-05
ENSG00000178028_14	1.2569951472729	5.91600111621635e-09
ENSG00000267100_1	1.25668878669768	1.57168783540234e-07
ENSG00000168734_14	1.2562756705613	4.49042375388729e-05
ENSG00000140398_14	1.25588418003517	0.0129945811566483
ENSG00000259153_2	1.25436671589046	4.46136777841203e-06
ENSG00000255760_2	1.25404033877795	0.00523182958452994
ENSG00000278535_5	1.25329379963544	1.16206823609323e-05
ENSG00000132635_17	1.25303514053582	4.44071659790411e-08
ENSG00000103490_14	1.25242125300222	7.51934687745892e-06
ENSG00000227398_4	1.25149975646395	0.000506978262056212
ENSG00000257345_2	1.25055748368995	0.0224194811943923
ENSG00000180229_12	1.25053224775742	0.0287008387172368
ENSG00000169976_7	1.25037286209336	6.58895942631556e-07
ENSG00000221983_8	1.25029430102374	2.7954292734542e-05
ENSG00000181264_9	1.24976672481859	4.19601188664525e-05
ENSG00000133818_14	1.24942327981817	0.00113239790510815
ENSG00000142765_18	1.24920566604519	1.68152534161011e-05
ENSG00000177406_5	1.24895134107714	2.98634695451416e-08
ENSG00000157514_16	1.24851284296615	0.000504795197813131
ENSG00000160325_15	1.24736992429102	3.79397534008622e-05
ENSG00000228205_1	1.24697521622247	0.00226685541505399
ENSG00000247095_3	1.24621091041947	0.0221038430007399
ENSG00000181513_15	1.24610920581084	6.29804771177629e-07
ENSG00000230629_2	1.24392351361188	0.000483669411174913
ENSG00000139428_12	1.2438194143498	1.48941945335496e-05
ENSG00000100300_18	1.24289048345787	0.00146940433647369
ENSG00000165502_7	1.2428321023577	4.4428858901163e-07
ENSG00000261351_2	1.24232364574542	1.62807924550315e-07
ENSG00000175287_19	1.24207816812372	0.0298095786414275
ENSG00000118418_14	1.24134629274026	1.92391658636298e-06
ENSG00000047579_20	1.2412431086815	1.08058166507037e-06
ENSG00000198841_4	1.2400303478047	1.6955418870212e-09
ENSG00000286186_1	1.23987537290953	0.00321043843510854
ENSG00000226781_1	1.23897402877246	6.81903752350159e-05
ENSG00000274104_1	1.23822807197846	0.000243116183636884
ENSG00000138629_16	1.2378818636804	5.94880499008634e-08
ENSG00000274114_2	1.23579817400723	0.000343168761197766
ENSG00000260101_1	1.23565796270507	0.000100269245899447
ENSG00000087088_20	1.23553915323873	3.62064321667054e-05
ENSG00000197180_2	1.23524638348658	9.97485124406521e-05
ENSG00000244187_8	1.23436283211523	1.47100185404583e-05
ENSG00000157326_19	1.2320134597002	2.82185109440018e-06
ENSG00000103253_19	1.23110371474647	0.000413654057345355
ENSG00000204390_10	1.22970256286053	3.98411805949832e-05
ENSG00000256393_1	1.22950161702053	0.000211244409790509
ENSG00000185046_18	1.22937211856537	0.0388886167793627
ENSG00000205138_4	1.2292386959908	4.70214956149552e-07
ENSG00000141552_18	1.22829876678495	8.24802602343753e-06
ENSG00000233223_3	1.22758022496536	0.000674515057207641
ENSG00000103363_15	1.22705364541343	0.000215849358881187
ENSG00000105640_13	1.22368526089321	8.07934509968633e-05
ENSG00000107262_26	1.22351174205809	8.05236239298979e-06
ENSG00000110711_10	1.22306019756086	1.68569140859345e-07
ENSG00000118308_15	1.22136364275979	0.000359152955775412
ENSG00000172809_13	1.22080332603784	0.000362383623697369
ENSG00000069702_11	1.21877352045218	0.01852737778674
ENSG00000110400_11	1.21853306285418	0.033984720267766
ENSG00000175611_12	1.21696834299916	5.88296608738422e-07
ENSG00000218052_5	1.21613620388204	2.73444503740601e-05
ENSG00000072135_13	1.21537687971645	2.48042627897105e-05
ENSG00000105655_19	1.21532222075585	0.00272689798837716
ENSG00000168028_14	1.21526175451212	6.7314114590807e-05
ENSG00000232472_1	1.21408292861257	0.000122550120576391
ENSG00000053501_13	1.2139140132459	2.41566988816186e-06
ENSG00000230076_1	1.21380083388712	0.0189312160581247
ENSG00000123154_12	1.21207725163889	3.95051417202107e-06
ENSG00000127884_5	1.21130465348347	1.51183851810364e-06
ENSG00000260018_1	1.20889307303581	0.000934996118297229
ENSG00000152475_7	1.20834815630632	6.07371998775785e-06
ENSG00000218018_3	1.20723354339214	4.24913609187668e-06
ENSG00000204632_11	1.20646374540472	0.00150811999934938
ENSG00000140691_18	1.20357710104199	1.59949329602474e-07
ENSG00000167272_11	1.20216771492968	9.6470196266861e-08
ENSG00000167775_11	1.2010115354656	8.85979370108517e-06
ENSG00000164978_18	1.20023634944464	2.62346209197109e-06
ENSG00000226525_5	1.19897005334682	0.00174402025286452
ENSG00000153391_16	1.19896970233634	7.02870823619326e-06
ENSG00000175197_12	1.19826262656986	1.8895759876271e-05
ENSG00000196456_13	1.19825419926468	5.50789764725197e-05
ENSG00000223891_6	1.19818261613089	5.65368572354775e-07
ENSG00000204252_14	1.19802392707606	2.45391849989307e-05
ENSG00000276136_1	1.19595502711172	0.000544834040708882
ENSG00000141577_14	1.19588513254693	2.20048449282148e-07
ENSG00000272288_6	1.19588340173814	3.90551471983511e-07
ENSG00000049089_15	1.19245142036549	0.00893260966979385
ENSG00000283475_1	1.19174377317127	1.16100345471397e-05
ENSG00000105669_14	1.19130852417573	1.74118919027022e-06
ENSG00000132394_11	1.19088553510257	1.86452050919212e-06
ENSG00000160256_13	1.19064574024072	0.00106672156607874
ENSG00000197054_12	1.19032230197012	1.35261274358289e-06
ENSG00000275494_1	1.19030544163349	0.000953878971734575
ENSG00000184076_13	1.19012129139521	5.1246516266044e-05
ENSG00000182749_6	1.18926176083774	0.000100364533398453
ENSG00000167526_14	1.18917516046359	0.00208233923665611
ENSG00000214530_9	1.18831523093277	0.00128238345709478
ENSG00000171861_11	1.18572789515688	2.13088189285555e-05
ENSG00000014138_9	1.18433365934525	0.000108328060424137
ENSG00000260924_2	1.18427827496647	0.000252421000160519
ENSG00000035720_8	1.18418151986548	0.00178896481186666
ENSG00000137764_20	1.18395038239346	3.14537946105454e-08
ENSG00000161016_18	1.18362793306808	0.000166111071054948
ENSG00000188130_14	1.18335042099085	0.00218648734831701
ENSG00000221990_4	1.18326506635755	9.10518573897794e-06
ENSG00000101460_13	1.18276770883986	0.00192803720228257
ENSG00000177721_4	1.1818122644135	9.76331523469087e-06
ENSG00000205078_6	1.17988217743058	0.00589805476080009
ENSG00000188747_8	1.17886251164996	0.00286098814733561
ENSG00000151500_15	1.17880429310241	1.87192724712313e-07
ENSG00000142534_7	1.1784372402003	9.14975748984902e-05
ENSG00000136280_17	1.1777330890948	3.36991914053707e-06
ENSG00000268403_2	1.17761142503201	0.00147633418526939
ENSG00000271780_1	1.17686640949793	2.49779864763086e-06
ENSG00000231663_1	1.1768370269497	9.39010397748854e-05
ENSG00000237506_3	1.17551251579973	0.00567814665067386
ENSG00000160948_14	1.17461853833328	5.86745776317036e-08
ENSG00000277972_2	1.17457402826225	1.85238207844032e-05
ENSG00000214253_9	1.17369814702377	1.32625722794934e-05
ENSG00000198468_9	1.17355306799745	0.000243192834615488
ENSG00000204435_15	1.17244441068457	1.74647043359993e-05
ENSG00000278784_1	1.17161993210479	1.65126356693264e-09
ENSG00000219665_8	1.17155919413108	4.80369791734309e-07
ENSG00000141965_5	1.17057739431437	3.96249091936042e-05
ENSG00000228427_3	1.17019801847263	2.97228099291965e-07
ENSG00000172183_15	1.1696475766752	0.00299226977979152
ENSG00000265743_1	1.16875968871187	0.000172264469899836
ENSG00000081760_17	1.16862933250268	3.2483420727792e-05
ENSG00000125611_15	1.16857134584545	8.32351735451483e-06
ENSG00000075275_18	1.16608494286414	0.000693367440554197
ENSG00000178982_10	1.16532460186152	0.000125107283683109
ENSG00000256053_9	1.16279797563427	4.69414680038628e-06
ENSG00000174547_13	1.16200982829679	0.000114030996204305
ENSG00000106268_15	1.16169376058281	0.000831820851141963
ENSG00000228109_1	1.16128447252871	0.00617564814569527
ENSG00000130305_17	1.16120567279862	5.28672623857318e-05
ENSG00000126432_14	1.16031752840003	0.000133891871582374
ENSG00000125458_7	1.15960499582056	7.13984090144358e-06
ENSG00000236935_1	1.15528681409417	0.00115965304502796
ENSG00000142396_10	1.15469535568044	2.40243475754276e-06
ENSG00000111850_11	1.15469005483744	4.16730655842657e-07
ENSG00000100575_14	1.1539365569306	6.96672584856566e-06
ENSG00000108298_12	1.15200346925699	1.87946775023717e-05
ENSG00000171045_16	1.15088184255849	0.000997909317602328
ENSG00000114395_11	1.15080655966026	7.06590786831728e-07
ENSG00000231856_2	1.15061950192929	3.40653252200697e-05
ENSG00000169252_6	1.14962931215805	0.0111942766276302
ENSG00000105928_16	1.14938726019686	0.00994314916222868
ENSG00000126088_14	1.14923354268415	1.8412443714581e-06
ENSG00000188760_11	1.14859690015985	0.0430251655148504
ENSG00000105617_4	1.14689728167517	1.08749711607711e-07
ENSG00000141971_13	1.14607431757918	6.1663938666277e-06
ENSG00000130731_16	1.14464366869071	8.78019243027169e-05
ENSG00000228889_7	1.14400893468487	0.000312427213278685
ENSG00000007129_18	1.14270520028557	0.000312350134389065
ENSG00000111057_11	1.14267744558241	0.0405565310189865
ENSG00000147912_13	1.14258307459901	7.46481186594184e-06
ENSG00000213261_3	1.14214350761293	0.000665492545709151
ENSG00000248275_2	1.14153060219703	1.52417554997851e-06
ENSG00000109475_16	1.14089917988469	0.000791474060599205
ENSG00000232112_3	1.14080114134088	1.46538206582575e-05
ENSG00000196756_13	1.14059304806568	1.42852587261295e-05
ENSG00000125821_13	1.14020109753711	3.95255600454495e-06
ENSG00000122971_9	1.13991801868844	8.16586131545238e-06
ENSG00000180879_14	1.1395133552742	1.75273064404205e-05
ENSG00000144741_18	1.13873081961701	1.22823379168956e-06
ENSG00000187051_9	1.13869214274136	1.71063905675503e-05
ENSG00000283959_1	1.13867065220512	0.00226336359540611
ENSG00000224420_3	1.13769524786062	0.00568948505280209
ENSG00000110717_13	1.13735985131503	3.7421861219051e-05
ENSG00000126249_8	1.13735758728027	3.33991577920591e-06
ENSG00000126005_17	1.13692450745525	1.59559970359796e-08
ENSG00000197756_10	1.13676820197098	0.000781201547728843
ENSG00000212123_4	1.13645852117608	0.0019769679919014
ENSG00000180209_12	1.13631629106514	0.0158434020821451
ENSG00000119650_13	1.13370092327955	2.58818172755732e-07
ENSG00000277791_5	1.1332078477527	0.000260473738415756
ENSG00000099800_8	1.13300963089313	0.000535581138600045
ENSG00000247400_4	1.13280117669633	1.33152774059274e-05
ENSG00000064886_14	1.13243193795871	0.0374344957924794
ENSG00000104823_9	1.13220213186114	5.34196064527415e-07
ENSG00000269399_2	1.13212098983126	1.08806455588835e-05
ENSG00000136573_14	1.1317266443547	0.013212687689139
ENSG00000079337_16	1.13113518780348	0.00128075349921657
ENSG00000181847_12	1.13089224035854	0.0131089765448581
ENSG00000129559_13	1.12850350137985	8.70647555578926e-06
ENSG00000162066_16	1.12816858754443	0.000106965541232451
ENSG00000142541_18	1.12742008104354	0.000262242176551573
ENSG00000101255_11	1.12696613866865	1.82035035256583e-06
ENSG00000149932_17	1.12663162976837	6.45676029523671e-06
ENSG00000198832_10	1.12510546410537	0.00159554683018596
ENSG00000160075_12	1.12481843255791	7.52783819991764e-08
ENSG00000153774_9	1.12461560704625	9.79664290879846e-06
ENSG00000156873_16	1.12441934234529	5.66572177746741e-07
ENSG00000245910_8	1.1243964467678	0.000159222849307022
ENSG00000105808_18	1.12425484997976	0.0354759432309047
ENSG00000105552_15	1.12314551525378	7.7986987364135e-07
ENSG00000196507_11	1.12299075266013	0.000147438984589059
ENSG00000163479_14	1.12242194992999	4.24148184007405e-06
ENSG00000203497_2	1.12099302886626	0.0145740198813955
ENSG00000184436_12	1.12054526457025	2.86256292933996e-06
ENSG00000280003_1	1.12006624268027	0.00318784891303768
ENSG00000233493_4	1.11990015049052	0.00411554776883454
ENSG00000240682_10	1.11935787444477	2.89877795489268e-06
ENSG00000126267_11	1.11863075730161	0.000128382239612125
ENSG00000105613_10	1.11760397074019	0.0154211129060745
ENSG00000055732_13	1.11756253333913	0.0212555892058661
ENSG00000104129_10	1.11719179731003	2.46176153532797e-05
ENSG00000172590_18	1.11716509939145	0.000339786617512114
ENSG00000139194_8	1.11608029073607	0.00146691450572995
ENSG00000141741_12	1.11601364448994	1.63976679140086e-06
ENSG00000067606_17	1.11557638443385	0.0179508869194083
ENSG00000177699_4	1.11518128313035	0.00412817515864938
ENSG00000164967_10	1.11415012342527	2.1795704759999e-06
ENSG00000128311_14	1.11247737367479	0.00111623822639062
ENSG00000240898_1	1.11190241912394	0.00324775902784969
ENSG00000266402_3	1.11178176272052	0.0185309733002233
ENSG00000182487_12	1.11084440996302	0.00340988120909835
ENSG00000260193_1	1.11076523412307	0.0125933857668891
ENSG00000269896_2	1.11071279742173	0.0108226603089392
ENSG00000205639_12	1.11040009099093	0.0107127111834753
ENSG00000267221_3	1.10952468973423	0.029817835023042
ENSG00000076944_16	1.10832066237074	3.26540963702797e-05
ENSG00000150456_11	1.10682028892006	3.08025219654613e-05
ENSG00000215440_12	1.10667098262823	5.31203734119855e-05
ENSG00000227063_5	1.10433906467859	0.000226032010064777
ENSG00000143443_10	1.10424238248942	1.40810202345609e-05
ENSG00000126756_12	1.10350317427676	5.35559333887155e-05
ENSG00000108840_15	1.10322476711815	1.4493637892269e-07
ENSG00000183011_13	1.10297775649572	0.000587996538113142
ENSG00000130724_9	1.10273292621901	1.0993543710817e-05
ENSG00000187984_13	1.10245264841346	0.00016398834511261
ENSG00000066379_15	1.10106189367855	1.3102367069634e-05
ENSG00000168061_17	1.10054519988288	0.00024837199401143
ENSG00000160113_5	1.10030410939678	0.000133509423600502
ENSG00000157778_9	1.10008313073786	0.000149496155422941
ENSG00000189227_6	1.09949698939467	5.02276071704414e-05
ENSG00000025770_19	1.09903304846584	7.69069909140707e-05
ENSG00000234745_12	1.09845797823121	2.82760727507845e-05
ENSG00000198429_10	1.09703982382808	0.00133852317486513
ENSG00000276045_3	1.09668257227556	1.31326489148775e-08
ENSG00000222009_8	1.09576504949993	0.0178034060101683
ENSG00000170906_16	1.09470445643322	9.86289552750097e-05
ENSG00000186654_21	1.09380212683285	0.0465278073417123
ENSG00000041988_15	1.09247289494155	1.87936910617319e-06
ENSG00000185813_11	1.09206312015853	1.57378837964479e-05
ENSG00000128185_10	1.09147619947765	4.21489735758387e-06
ENSG00000175602_4	1.09146387620022	0.00350636881502016
ENSG00000264350_1	1.09130002008752	5.75293952518841e-05
ENSG00000100092_24	1.08969765038764	0.000559298080070634
ENSG00000083845_9	1.08967706507173	0.00108551774246648
ENSG00000160781_17	1.08952980934099	0.00164432181517649
ENSG00000127580_17	1.08932967919161	3.49645401339918e-10
ENSG00000005075_15	1.08868900837113	1.73341686005258e-05
ENSG00000229809_8	1.08838139726729	9.69193494373703e-06
ENSG00000129535_13	1.0871893493489	2.71846679249275e-07
ENSG00000141759_15	1.08697885917055	5.06782667502496e-06
ENSG00000147813_16	1.08682293340706	0.0034146199789745
ENSG00000260236_1	1.08670203093263	3.19874577587504e-05
ENSG00000235863_4	1.08591597022108	9.64286401538336e-06
ENSG00000213088_12	1.08567744687666	0.00950394724499667
ENSG00000099849_15	1.08560339832697	2.31603195305535e-05
ENSG00000285410_1	1.08547333942783	5.66297650760062e-06
ENSG00000236439_4	1.08531522849647	0.000430658234781748
ENSG00000242574_9	1.08512316367155	6.29245010688227e-05
ENSG00000177868_12	1.08504362323804	1.16497237773019e-05
ENSG00000187609_16	1.08485698550934	1.07918599075905e-05
ENSG00000254093_9	1.08413224866894	0.000366127420576009
ENSG00000176155_19	1.08411639855432	1.15841329637226e-06
ENSG00000280128_1	1.0841060528495	2.85806700458438e-05
ENSG00000008853_17	1.08385680791868	0.000359502438258513
ENSG00000225131_2	1.08374785455766	0.000326737683052363
ENSG00000223478_1	1.083070092602	4.5978926640659e-05
ENSG00000176473_13	1.08220857447948	1.23025710001607e-05
ENSG00000196544_8	1.08082683830627	1.64488310844784e-05
ENSG00000172922_11	1.08019559780276	0.00124457695241476
ENSG00000232388_5	1.08015992256698	6.88587434035789e-06
ENSG00000126460_11	1.07852850470491	0.0238482614070365
ENSG00000198721_13	1.07848201797423	0.000119855539221688
ENSG00000273002_1	1.07835461883922	2.83014617961132e-05
ENSG00000117691_10	1.0781392277424	0.00039016574032817
ENSG00000116251_11	1.07768884135008	1.75369995268697e-05
ENSG00000173928_4	1.07705462337519	3.3987646339127e-06
ENSG00000184508_12	1.0767503252901	1.85875118607665e-07
ENSG00000165272_16	1.07671397071439	0.0436417646435834
ENSG00000134597_16	1.07578641284896	2.20253339335039e-06
ENSG00000162244_12	1.07506085956779	0.000624548097854815
ENSG00000156467_10	1.07451643268905	9.76561373158351e-05
ENSG00000231890_8	1.07448167247986	9.74972363783839e-05
ENSG00000125449_7	1.07427575494084	1.65179048945108e-06
ENSG00000171443_7	1.07389665494338	2.52151297378912e-05
ENSG00000221817_10	1.07345505546013	6.93669063878615e-07
ENSG00000189319_14	1.07302460213175	1.06962879313577e-05
ENSG00000233762_3	1.07288751932569	0.000287330433181474
ENSG00000063241_8	1.07215889962288	0.000545840170848355
ENSG00000071889_17	1.07196031682047	4.80065875597346e-08
ENSG00000172465_14	1.07184049014307	6.82909570991606e-05
ENSG00000161929_15	1.07143915876325	0.0121182371257958
ENSG00000131495_9	1.07112544577821	4.06209801065312e-06
ENSG00000090266_13	1.07104917185289	0.000145991332747609
ENSG00000143353_12	1.07059314143668	0.000606143144029192
ENSG00000175581_14	1.07019724498377	3.12772697187804e-05
ENSG00000254531_1	1.069414628784	0.00223623616226359
ENSG00000174886_14	1.06891779993683	0.000229868966475716
ENSG00000257698_2	1.06814003831718	0.000259758956800757
ENSG00000229833_10	1.06805118182252	3.35055471369739e-06
ENSG00000166123_14	1.06532017141925	0.00236286713719272
ENSG00000278970_2	1.06504004892618	0.000140882528186928
ENSG00000130303_13	1.06430639216325	0.000508937932084183
ENSG00000237489_5	1.06429118208526	6.01398248485007e-05
ENSG00000241990_5	1.06401651530244	0.0244974316860786
ENSG00000086504_17	1.06263451753649	0.000190458610214199
ENSG00000115268_10	1.06202730460724	0.00140128089726037
ENSG00000008324_12	1.06199458217033	1.95536117665464e-05
ENSG00000132819_17	1.06163345367553	6.88242951375869e-08
ENSG00000184924_5	1.06156246248694	6.0554270964615e-05
ENSG00000247363_2	1.06095866583532	8.52843158895369e-05
ENSG00000122986_14	1.06047584454009	0.00920685056548449
ENSG00000149489_9	1.0602105373769	9.67170390054046e-06
ENSG00000146540_15	1.05999757158366	0.00102375260945185
ENSG00000110011_13	1.05984380561734	1.35830969751751e-06
ENSG00000171174_15	1.05964279862534	0.000961194058174507
ENSG00000204568_12	1.0585350172136	4.60506520429564e-06
ENSG00000104886_12	1.0582763569351	8.477427517799e-05
ENSG00000181524_6	1.05739894605993	0.000212139775958666
ENSG00000104983_8	1.05684128474518	1.87280738257883e-05
ENSG00000125967_17	1.05625815185334	4.00715232802311e-05
ENSG00000171703_17	1.05400819716755	6.04529393097963e-06
ENSG00000114315_4	1.05378030694016	0.0186353621269706
ENSG00000224424_8	1.05312464773535	0.000296580448760009
ENSG00000264575_1	1.05286205062261	0.000466401269580487
ENSG00000156711_17	1.05196454472169	0.00439028095895228
ENSG00000060762_19	1.0517960230461	0.000373126713016108
ENSG00000169692_13	1.05162735200289	0.000345845153897619
ENSG00000129538_14	1.05128946398063	0.0108612983984605
ENSG00000087448_11	1.05109432575087	1.64762822660001e-06
ENSG00000170469_11	1.05103241710922	6.51640523407189e-07
ENSG00000286699_1	1.05087078072364	0.00155386240996472
ENSG00000175130_7	1.05082623974475	0.0419006616702904
ENSG00000269609_6	1.04936236226461	5.73178240018281e-06
ENSG00000008735_14	1.04920559614337	0.024923603791158
ENSG00000143543_15	1.04858118814088	0.000186451218606976
ENSG00000268041_2	1.04850438251736	0.0110355549941247
ENSG00000173581_8	1.04821973716888	0.000351177946910815
ENSG00000136732_16	1.04677085669054	0.000258768587091805
ENSG00000218426_5	1.04569245410206	0.000382954842495909
ENSG00000205309_14	1.04450527814982	0.00540687039145231
ENSG00000185641_6	1.0438309491621	0.000379347796998352
ENSG00000112695_11	1.04243311025188	0.000114426275525749
ENSG00000173991_6	1.04222760294077	0.0188478221016395
ENSG00000033627_17	1.04209679746019	0.000362558141956805
ENSG00000159214_13	1.04126258786194	0.00783664814793471
ENSG00000108622_11	1.04106281935782	0.000172011240976187
ENSG00000136521_13	1.04090929761065	1.02694461882802e-07
ENSG00000231346_5	1.04011985316479	0.00880773849469532
ENSG00000128309_16	1.03991436786944	0.00523910587614899
ENSG00000136193_17	1.03964544552843	0.0256370349227626
ENSG00000105327_18	1.0392559905831	0.00123865717157421
ENSG00000204287_14	1.03895775972823	0.000296317010513418
ENSG00000196683_11	1.03858501657856	0.000263345943104482
ENSG00000254614_2	1.03858203592605	0.000267226043799599
ENSG00000174080_12	1.0383341386588	0.011814144974389
ENSG00000164587_13	1.03825610421227	0.000253510334637327
ENSG00000229320_3	1.03767611164339	5.01611947134113e-06
ENSG00000007080_11	1.03744221399712	5.3423598989187e-05
ENSG00000228594_4	1.03661368723446	0.00835737683762693
ENSG00000236423_6	1.03646670227153	0.0112985667070728
ENSG00000127585_12	1.03632489755995	0.00104377976780397
ENSG00000166295_9	1.03568194156586	1.85368912394601e-08
ENSG00000105618_14	1.03549478980446	6.37532982686613e-05
ENSG00000158109_15	1.03533155115588	2.06520355591689e-09
ENSG00000166441_13	1.0340778989609	0.00197613336642293
ENSG00000188868_14	1.03380562637197	0.000138992624682006
ENSG00000204315_4	1.03338423697839	0.000111531795745191
ENSG00000169972_12	1.03276928479254	0.00049347155895478
ENSG00000148290_10	1.03242398386459	5.04491347911847e-06
ENSG00000149016_16	1.03204656480491	6.05625699023749e-07
ENSG00000145247_12	1.03144539795712	1.16777850860351e-05
ENSG00000040487_13	1.03116008926843	1.31996713640283e-06
ENSG00000137154_13	1.0307465931728	0.000161220496310685
ENSG00000124172_10	1.03068798477677	0.000230024011048285
ENSG00000148219_17	1.03023721434174	0.000727406989875636
ENSG00000129993_15	1.03020390639874	0.00284016450131167
ENSG00000133027_18	1.03015410114567	3.16957107557077e-05
ENSG00000173511_10	1.03012180442417	2.95984240156066e-06
ENSG00000223804_5	1.02981493337199	0.000352461908203907
ENSG00000019582_15	1.02817041735742	3.63877487610843e-05
ENSG00000135272_12	1.02758267869207	0.00196584520683785
ENSG00000158517_15	1.02690365850822	0.00383853750405201
ENSG00000164440_15	1.02648540334471	0.0013577030312542
ENSG00000173818_17	1.02592514885849	0.000746517542359394
ENSG00000134248_14	1.02568142489332	9.99843853306406e-07
ENSG00000269973_1	1.02522197421573	1.1494644314636e-05
ENSG00000274265_5	1.02518196659106	0.00157006088137543
ENSG00000149600_12	1.02497456364966	7.31552118028931e-06
ENSG00000277232_2	1.02396276826761	0.00207241442998131
ENSG00000232869_2	1.02340186382502	0.0429225918344713
ENSG00000133250_14	1.02338048381441	1.81024255374571e-06
ENSG00000184281_15	1.02331191719308	5.16162958780533e-05
ENSG00000249264_1	1.02312168670514	0.000346287138531011
ENSG00000274922_1	1.02298623470859	1.02868369306738e-05
ENSG00000105701_16	1.02251657296662	7.68819502770369e-06
ENSG00000100478_15	1.02244425547214	9.81195514894588e-09
ENSG00000149273_15	1.02203245862396	0.00157622419208989
ENSG00000127540_12	1.02178055021238	9.26228929506247e-06
ENSG00000178498_16	1.02112773998496	0.0169084443755566
ENSG00000182208_14	1.02081287438536	8.9172715093553e-08
ENSG00000164081_13	1.02078671619808	2.06842790528017e-06
ENSG00000005448_17	1.02076413780789	0.000122551746488769
ENSG00000205643_11	1.02052128767906	1.08829691333044e-05
ENSG00000112357_14	1.02046008685907	5.9791992948368e-08
ENSG00000235314_1	1.0204089875176	0.00298617531609362
ENSG00000223803_1	1.01933324967915	0.00308261932435714
ENSG00000198034_11	1.01926961365728	0.000251425511743854
ENSG00000163154_6	1.01879167254152	0.000100612418198123
ENSG00000008018_9	1.01868957347269	3.31030598845775e-05
ENSG00000121104_8	1.01812094617959	0.0121481664286388
ENSG00000131477_11	1.017870525222	0.00133727355548945
ENSG00000170222_12	1.01783415334162	8.85465834589722e-06
ENSG00000188846_14	1.01720808803687	0.000125438532860647
ENSG00000178467_18	1.01629071624515	6.75435163388385e-08
ENSG00000153363_13	1.01610574342174	1.0005312519141e-05
ENSG00000233966_1	1.01554406419225	0.0122800551693534
ENSG00000237976_1	1.01525620308885	0.00239035847621773
ENSG00000167543_16	1.01452594612603	1.21709266951364e-05
ENSG00000090539_15	1.01432089998243	0.00666041366725148
ENSG00000241685_10	1.01400033166762	1.15702200950496e-05
ENSG00000265206_5	1.01309966916769	0.00480195214551077
ENSG00000150281_7	1.01235268721982	0.00168351158625449
ENSG00000241644_2	1.01211290188943	0.000521242959475372
ENSG00000233297_4	1.0107095489369	0.0484197776611276
ENSG00000139714_12	1.01009039440289	0.0104991388781466
ENSG00000173163_10	1.00973424651604	0.0002427848327521
ENSG00000164405_11	1.00952321888108	0.000412048550090029
ENSG00000012061_16	1.00877276929871	6.80157491636005e-06
ENSG00000158716_9	1.00847830707117	0.00650819462824494
ENSG00000141504_12	1.00833056340955	1.28057563765156e-05
ENSG00000126218_12	1.00813310694499	0.00824703280630676
ENSG00000159352_16	1.00812857575462	7.40725088677402e-05
ENSG00000054611_14	1.00785791882819	7.96554647845737e-07
ENSG00000240038_6	1.00756391521746	0.0161927780885768
ENSG00000238000_1	1.00740973219896	0.0107637832296116
ENSG00000167525_14	1.00672233469824	0.000300133175751939
ENSG00000166275_16	1.00569038176943	6.05760502262076e-08
ENSG00000158089_15	1.00564538429634	0.035486523679965
ENSG00000186104_11	1.00452868351016	0.000554389600904436
ENSG00000171222_10	1.00434349742107	0.000656194850974276
ENSG00000213015_9	1.00372829391083	4.89577168578244e-05
ENSG00000149292_17	1.00368095406332	7.26664246164163e-06
ENSG00000233426_3	1.003286685847	0.00400099085001205
ENSG00000106367_15	1.00286693837641	3.08136527410671e-05
ENSG00000155957_18	1.00187988931089	2.26179914568932e-05
ENSG00000163666_10	1.00169983706549	0.0240777554023006
ENSG00000119333_11	1.00149991865356	0.00096453652705118
ENSG00000127415_13	1.00099328628745	2.32510408343826e-05
ENSG00000102103_17	1.00079516056596	0.000209950379261607
ENSG00000273061_1	1.00029668617715	0.00182921800148322
ENSG00000171847_11	0.999270041877317	0.0407285455415767
ENSG00000284753_2	0.997926333360057	0.00397624690371628
ENSG00000170667_15	0.997409317762655	0.0176422870890573
ENSG00000135940_7	0.99725595885424	0.000337270374467007
ENSG00000079462_8	0.996732920553188	0.000284211696128456
ENSG00000167740_10	0.996125801011313	4.94813671813779e-07
ENSG00000204859_13	0.995736525152223	2.02443239450531e-05
ENSG00000259673_6	0.995409459760802	0.00031685251519834
ENSG00000053371_12	0.995149515948509	4.08453146365365e-06
ENSG00000272269_1	0.99502437950144	0.00501812677015798
ENSG00000064687_13	0.994874861565264	0.00044563928283551
ENSG00000128626_12	0.994741605845199	0.000479364244127862
ENSG00000162004_18	0.994394984302613	0.0108562310348836
ENSG00000034510_6	0.993603755660587	0.00160993645249789
ENSG00000172889_16	0.993569048677513	0.00594729473999207
ENSG00000185432_12	0.993339991169679	2.49795451714428e-05
ENSG00000135441_7	0.99290378857826	0.000407169022855036
ENSG00000163344_6	0.992522737201852	0.000745210010531438
ENSG00000198918_8	0.992062267332824	0.0021386427714427
ENSG00000106266_11	0.992033169514316	0.000498489680627165
ENSG00000103245_14	0.991697907024225	7.78411508955378e-06
ENSG00000006015_18	0.991666236155687	0.000422422106922354
ENSG00000060642_11	0.991264500768358	1.30566691895204e-06
ENSG00000173465_8	0.990244863806565	0.000613543282089251
ENSG00000224578_5	0.989971419531123	0.000181662362623539
ENSG00000247774_7	0.989817076332581	0.000288849794506231
ENSG00000259917_1	0.988751618605422	0.00852561513656727
ENSG00000116857_17	0.988173971750505	4.60588134191281e-05
ENSG00000215006_4	0.987983034376422	0.0060179715687739
ENSG00000269837_1	0.987931490877197	5.71912968445923e-05
ENSG00000143315_8	0.987508790794889	0.00225726269316888
ENSG00000154146_13	0.987506180900596	0.0159477884234768
ENSG00000146707_14	0.986962797052899	0.004577273908045
ENSG00000024862_18	0.98603766733372	4.16139745928199e-08
ENSG00000173715_18	0.985677994835296	0.00106276464890228
ENSG00000214485_6	0.985481976059684	0.00103474848683465
ENSG00000242299_1	0.984847611716909	0.00154276529613573
ENSG00000155367_15	0.984721050459098	0.0213507819215844
ENSG00000137288_10	0.983610221989151	0.000329650428443659
ENSG00000204356_14	0.982860026327081	1.74824741821554e-06
ENSG00000198755_11	0.982743351136655	0.000345259162134432
ENSG00000197279_4	0.982151945405828	0.00245751788442569
ENSG00000104904_12	0.982081489303605	0.000122500201759405
ENSG00000204590_12	0.981608344078595	2.90880489345071e-05
ENSG00000170846_17	0.981366938452532	3.94987321449666e-07
ENSG00000236859_7	0.980378503530079	1.4579148332126e-08
ENSG00000169660_17	0.979909119754923	3.98153006066805e-06
ENSG00000102796_11	0.979029533375006	0.000282494034251583
ENSG00000196139_14	0.978950846348077	0.0223611648922427
ENSG00000212694_8	0.978918755739127	0.00102481361381117
ENSG00000076924_12	0.978903055277995	1.45049056200217e-06
ENSG00000070087_14	0.978259884409887	0.00467397273840278
ENSG00000185347_18	0.978088996333618	0.00129021294669889
ENSG00000131116_12	0.977897139035961	0.00174936196728093
ENSG00000274020_4	0.977842119599844	0.000717113617448591
ENSG00000175701_10	0.977359042128016	0.000124254446789546
ENSG00000167515_10	0.977269142703327	0.000277224440146277
ENSG00000198258_11	0.977228973741024	4.9560567205145e-05
ENSG00000122873_12	0.976476425744587	4.5598258152492e-05
ENSG00000176410_8	0.976109996807387	2.88270192405809e-06
ENSG00000236552_2	0.975983392047264	0.00145806527842635
ENSG00000186891_14	0.975960341738789	0.0497129248794217
ENSG00000267040_6	0.975527753929578	0.00345042125554124
ENSG00000105369_10	0.975377555359724	0.00793736438827278
ENSG00000137101_13	0.974729975213672	0.0019696869336647
ENSG00000188878_19	0.974715107980802	0.000270538923104246
ENSG00000174444_15	0.97405158939366	0.000275930624166629
ENSG00000169683_8	0.973955531429157	8.45319241293671e-06
ENSG00000136059_14	0.973198759673129	4.95925788105627e-06
ENSG00000245849_8	0.973180421921735	0.00115520468611294
ENSG00000077348_9	0.972459455038401	4.82991046322617e-05
ENSG00000272501_1	0.971550830782668	0.00132903382185674
ENSG00000160408_15	0.969947858380126	0.0298685047020523
ENSG00000105202_9	0.969086721611086	0.00126295703189743
ENSG00000110700_7	0.96882789035226	0.000360822307261195
ENSG00000174744_14	0.968608941021108	3.58888919249353e-05
ENSG00000270820_6	0.968583269271182	0.000234695970634415
ENSG00000160606_11	0.968520604755026	0.00654279007506395
ENSG00000141699_11	0.968220530436984	1.35993420298336e-10
ENSG00000168936_11	0.968065814811328	1.80383952285851e-06
ENSG00000131401_11	0.967772772423737	0.01148757230453
ENSG00000027847_14	0.966590749844131	2.07476594172377e-07
ENSG00000159199_14	0.966551313413339	0.000331666933916347
ENSG00000272711_1	0.966111624672339	0.00860971952095816
ENSG00000189306_11	0.965959252454683	0.00527096798920212
ENSG00000125657_5	0.965303074657369	0.0107161010248053
ENSG00000260630_7	0.965049190542334	0.000486004568997741
ENSG00000145592_14	0.96503096947874	0.00358696381846607
ENSG00000162910_19	0.96490663779182	0.000219838210496932
ENSG00000087191_13	0.964623250600804	8.47200987348863e-05
ENSG00000111275_13	0.964564306802668	0.0139552281844575
ENSG00000125650_4	0.964076301862223	5.27215977566236e-06
ENSG00000111490_15	0.963937375360125	0.0426606077841176
ENSG00000216866_5	0.963666248289491	0.0181541145193275
ENSG00000160226_16	0.962814862457051	2.28064973325291e-06
ENSG00000156127_8	0.962797841823264	0.0318161674296017
ENSG00000163481_8	0.96253989508857	1.50629474870081e-06
ENSG00000287104_1	0.962341531768294	5.73840493079445e-05
ENSG00000160999_10	0.961591256480745	0.0143946972914947
ENSG00000176715_17	0.96129273168988	0.000365710405799386
ENSG00000253320_7	0.96100326458412	0.00221260999840856
ENSG00000187630_17	0.959825225766896	0.000154342857627785
ENSG00000167468_18	0.959316851338255	0.000595365509365349
ENSG00000177954_14	0.959157795126321	0.000258861966155942
ENSG00000174428_18	0.959024235588476	0.000227326324494874
ENSG00000185043_12	0.958747639685683	2.38469170482362e-05
ENSG00000170634_13	0.958710525621023	0.000129446109531399
ENSG00000170476_16	0.957712182546682	0.0300223027406307
ENSG00000105204_14	0.957705038258442	1.0979994554792e-05
ENSG00000126456_16	0.957662516948687	1.18416419338048e-05
ENSG00000234327_8	0.957628841995924	0.00257420388438533
ENSG00000277369_1	0.957627041630314	0.000782142252925176
ENSG00000077463_15	0.957530089867821	0.000197425068254332
ENSG00000135390_21	0.957492034052965	8.61085833791127e-06
ENSG00000131019_11	0.957418105137324	0.0206871050030935
ENSG00000255517_6	0.957280741748967	0.00308267150000606
ENSG00000148832_16	0.956786244447074	0.00274722808134989
ENSG00000149743_14	0.956260825852191	2.27143987618612e-05
ENSG00000119559_17	0.955060872337284	1.75610047370737e-05
ENSG00000149418_11	0.952614733274502	0.0362656441508934
ENSG00000007952_18	0.952223798894693	0.00302636765932893
ENSG00000256269_10	0.951678799412233	0.00090791600865908
ENSG00000213465_8	0.950865215682513	0.0022767315060583
ENSG00000277969_1	0.950628348522185	2.77405807040552e-05
ENSG00000175573_7	0.94861215420357	3.02449991228372e-08
ENSG00000204392_11	0.947231258811859	6.38211913387118e-05
ENSG00000269044_2	0.946691553977932	2.33376932840284e-06
ENSG00000108826_16	0.946493570181448	0.00028815902516398
ENSG00000241764_4	0.946420881514556	0.000999538127433581
ENSG00000124523_16	0.9464032808985	4.50486815982119e-05
ENSG00000244459_2	0.946039615825534	0.0212345728399067
ENSG00000284976_1	0.946009551166793	2.15873252121969e-05
ENSG00000151353_15	0.945392201304816	7.47988781060462e-05
ENSG00000177030_17	0.945299979958475	1.17786932391228e-06
ENSG00000100209_11	0.944684227333646	0.000120488410027168
ENSG00000179922_6	0.943767360141944	2.38760991284583e-05
ENSG00000214087_8	0.943613102570198	0.000179404469256755
ENSG00000153406_14	0.943344169268698	0.0449207443461247
ENSG00000168894_10	0.943217779860408	0.00030047228806908
ENSG00000188659_9	0.943025406603238	0.0313319253284651
ENSG00000167705_12	0.941441233983405	0.00149864094962634
ENSG00000105193_9	0.941437069768794	0.000734216811305527
ENSG00000271971_1	0.941089159999519	0.000590180802054987
ENSG00000073169_14	0.939839456578524	3.34515951197824e-05
ENSG00000165312_6	0.939829713144965	0.00174279254256136
ENSG00000169957_10	0.939480332555264	4.7351145152417e-06
ENSG00000125691_14	0.938921940822675	0.00121075868586291
ENSG00000226067_7	0.938881614411429	1.77385006741079e-05
ENSG00000228502_1	0.938718243679139	0.00790706970334878
ENSG00000146386_8	0.938528400936929	8.7969080303857e-05
ENSG00000111906_18	0.938491216807376	4.95377708792586e-06
ENSG00000197982_14	0.938300066371393	0.000865131326974515
ENSG00000185596_16	0.936976475624855	0.000607102510314915
ENSG00000172301_11	0.936672417226744	0.000151781726288736
ENSG00000243417_1	0.936343347386079	0.0461672101172212
ENSG00000204227_5	0.936025048751057	1.16782291926845e-06
ENSG00000226824_7	0.935642977453611	0.000933723636321604
ENSG00000122026_10	0.935352379517262	0.00814660806977486
ENSG00000007516_14	0.934697314234641	0.00871916662896061
ENSG00000138101_19	0.934471816752542	0.000569158511455894
ENSG00000008988_11	0.93384596650133	0.0014798429048164
ENSG00000204475_10	0.933242581230917	0.0329155665970037
ENSG00000183648_11	0.932957968056724	0.00015551534854371
ENSG00000175390_15	0.93283838547161	0.000162558245451849
ENSG00000172731_14	0.932482592963813	8.17976158155975e-06
ENSG00000008300_17	0.931930655498877	0.00423765639892442
ENSG00000196470_12	0.931327889534565	0.000388866700713008
ENSG00000157379_14	0.930707417568762	4.07884782213832e-05
ENSG00000166557_14	0.9304434430908	0.000180322461590975
ENSG00000179344_16	0.930405730372998	0.0087390098690083
ENSG00000169733_12	0.930313815250938	3.49358924956917e-06
ENSG00000130772_14	0.929824100327711	2.3688829605091e-07
ENSG00000153485_6	0.929803945333077	1.78013765484359e-06
ENSG00000149541_10	0.929709834873434	2.18133802770168e-06
ENSG00000196296_14	0.929701446812616	0.0087456852449594
ENSG00000006282_21	0.928963665674267	0.00210920392770777
ENSG00000172663_9	0.928904498661449	5.34043452705019e-05
ENSG00000135144_7	0.928824868048136	0.0268352350725006
ENSG00000117305_15	0.928162155988409	6.06756928264703e-05
ENSG00000239305_7	0.928082357817886	3.40753295812232e-07
ENSG00000138326_21	0.92769229916019	0.00253761139538581
ENSG00000279088_1	0.927577540667681	0.00491962659250956
ENSG00000161914_10	0.927328334890433	3.64091261392312e-06
ENSG00000161277_11	0.927310334520303	8.91626256444813e-07
ENSG00000099956_20	0.926288374145298	4.6550090873271e-05
ENSG00000126934_14	0.924686821438884	0.000959631033348173
ENSG00000100865_15	0.92464275172344	2.65080424312002e-05
ENSG00000167797_8	0.924415894959546	0.000346154834104171
ENSG00000164919_11	0.924356732335156	0.000324507091152783
ENSG00000185608_8	0.923825620443723	8.56612721422583e-06
ENSG00000160214_13	0.923768411683515	0.00112662101714349
ENSG00000264281_3	0.92358661231902	0.0129853650283551
ENSG00000214401_4	0.923312605755299	0.0224178477007097
ENSG00000256092_2	0.922987957421054	0.000976249049915503
ENSG00000100075_10	0.92172793705622	5.69881793205786e-05
ENSG00000214174_8	0.921468231372031	0.00171683647628562
ENSG00000187954_13	0.920782277929228	1.6798876226316e-07
ENSG00000213757_3	0.920652542833073	0.0029795622936625
ENSG00000174669_12	0.920087421806713	0.0205588404459161
ENSG00000143314_12	0.919158164985057	0.000799331558789099
ENSG00000137720_8	0.91853350319395	0.000316286267151465
ENSG00000167747_15	0.917748712257575	0.00915759938888636
ENSG00000153936_17	0.91733853542305	0.00193721719487628
ENSG00000123810_9	0.916205640331077	1.81419918697482e-05
ENSG00000104081_14	0.915996189406246	0.00633781296268806
ENSG00000203760_9	0.914800832905461	0.00304970372342732
ENSG00000058453_17	0.913968676424734	0.00126658798941571
ENSG00000101161_8	0.913865177276893	1.96462034159336e-06
ENSG00000187840_5	0.913061552235988	0.0171776462823394
ENSG00000168874_13	0.912379820900158	0.017577998573062
ENSG00000166166_13	0.912353462557131	0.000100073338779725
ENSG00000167711_14	0.912340510224434	0.011400114884424
ENSG00000171766_17	0.912209833450731	0.00642015260206883
ENSG00000262919_8	0.912146698288309	0.000229972506862586
ENSG00000121680_16	0.911490858069547	9.82355351436913e-05
ENSG00000114956_20	0.910468317502503	4.61881060692596e-05
ENSG00000224631_4	0.908689617915856	0.00154026351267223
ENSG00000249859_12	0.908578959355697	0.00157635184715403
ENSG00000158792_16	0.907661869779226	0.000131863966166329
ENSG00000214941_8	0.9066575551487	1.03469745068597e-05
ENSG00000166262_16	0.906438553121377	9.76673480979195e-05
ENSG00000168002_12	0.906247476301044	7.30178860060871e-06
ENSG00000127554_13	0.905473018387139	8.04072023231241e-06
ENSG00000182866_17	0.904605707563091	0.0104425060229756
ENSG00000116771_6	0.904562919231402	0.00277886564607667
ENSG00000144791_10	0.904121056981773	0.0158661618507592
ENSG00000251615_3	0.904072199892136	0.0118575754500592
ENSG00000261188_1	0.903607878910368	0.00183167467776805
ENSG00000102032_13	0.903466201970803	0.00631993750687289
ENSG00000176401_6	0.903183279638045	2.073850108997e-05
ENSG00000278740_1	0.90295790883598	0.0159554826797874
ENSG00000174446_13	0.900429035753301	1.08275294724243e-07
ENSG00000187049_10	0.897820108269138	1.75655928543858e-05
ENSG00000148303_17	0.897491897116192	0.00128348244675707
ENSG00000141642_9	0.89723903796128	2.07859941551528e-06
ENSG00000173825_7	0.896965818166119	0.00755333563424706
ENSG00000182899_17	0.896734868618097	0.00058218289154533
ENSG00000167671_12	0.896513604438637	1.0396152887912e-05
ENSG00000183765_23	0.896396618264522	0.00032876252814572
ENSG00000170619_10	0.896111511498864	2.05282879141682e-05
ENSG00000106211_10	0.89589333631694	0.0155520870288249
ENSG00000130653_16	0.895677878109141	0.00164897829658776
ENSG00000181817_6	0.89554342193586	0.000174038474397851
ENSG00000205155_8	0.895311501069176	0.000130830764196951
ENSG00000267475_1	0.894451835534892	0.000772970630264894
ENSG00000126749_16	0.894386313565912	0.000283134439223392
ENSG00000147123_11	0.893445416698201	0.0039523806642774
ENSG00000204922_5	0.893035904922674	0.000539380276592721
ENSG00000175061_18	0.892808028293258	0.00307158381808722
ENSG00000088356_6	0.892754834234275	1.33798814887374e-05
ENSG00000144792_9	0.892592617266659	0.0153704107917225
ENSG00000243364_8	0.892306644682907	0.000467884653770779
ENSG00000154328_16	0.892003047151709	0.00181829359029881
ENSG00000137038_8	0.8919830494037	7.61948757659872e-05
ENSG00000134419_15	0.891922318349196	0.00563514538626521
ENSG00000064545_15	0.891737602830667	9.58433344177139e-05
ENSG00000137098_14	0.891392290250102	0.0013946624862357
ENSG00000189171_14	0.890657422812567	0.000816500724403102
ENSG00000260806_1	0.890511352031805	0.0306750729550597
ENSG00000171148_13	0.890410740320616	8.07640032849406e-05
ENSG00000223547_10	0.889131274917406	0.00252493053443358
ENSG00000126106_14	0.888052395773733	4.57457936706001e-05
ENSG00000095906_17	0.886862938993698	2.26274039559323e-05
ENSG00000178980_15	0.886586820732489	0.00358701576945274
ENSG00000148362_11	0.886505025820306	0.00147427096684856
ENSG00000167674_15	0.886363809771614	0.000166543584825896
ENSG00000116586_12	0.886287811974103	0.000970455765076723
ENSG00000131143_10	0.886118155678403	0.00255433584698275
ENSG00000171806_12	0.884439786909768	7.74641039259627e-05
ENSG00000143303_12	0.884197076635624	1.0631747443639e-07
ENSG00000176101_12	0.882975850218065	3.46852635440819e-05
ENSG00000143224_18	0.882899609146414	0.000420498125310433
ENSG00000107833_10	0.882841770660386	0.016652028281158
ENSG00000213672_8	0.882148000860938	1.10262686298913e-05
ENSG00000132879_14	0.882004059395021	4.21756106512512e-05
ENSG00000215030_5	0.88188341178036	0.0385829815711806
ENSG00000147604_14	0.8817919057318	0.000917241802436617
ENSG00000250519_7	0.881596823942911	0.00187690838717535
ENSG00000220785_7	0.881351828132988	0.0168127751534192
ENSG00000235508_3	0.881262350471733	0.00734443818163879
ENSG00000108479_12	0.880954496465573	0.000628400387584637
ENSG00000104884_16	0.880823142382076	0.00040911102961395
ENSG00000108515_18	0.880793039535892	0.0132123740313265
ENSG00000169689_15	0.880322101888975	0.00191558057015994
ENSG00000007520_4	0.87986036860311	4.74127044982936e-05
ENSG00000179526_17	0.879754173085522	5.43747842381306e-07
ENSG00000141698_17	0.879619258171332	0.000462719929937369
ENSG00000187608_10	0.879526960601411	0.0328517644352653
ENSG00000136936_11	0.87917991105749	1.33367540750335e-07
ENSG00000196465_10	0.878908684566834	0.00145331109886012
ENSG00000108669_16	0.878050249585076	1.27716120507644e-05
ENSG00000239789_6	0.878027100551357	7.93141546829397e-05
ENSG00000142507_10	0.877457175928851	0.000336556766250843
ENSG00000095585_17	0.877428489730109	0.00785945025827514
ENSG00000186998_16	0.877214319085557	0.0271249975735575
ENSG00000159958_7	0.877098018658309	0.0147481362647551
ENSG00000126254_12	0.876692009635523	0.000129847802124435
ENSG00000139180_11	0.876023291508041	0.0010065961021964
ENSG00000111653_20	0.876012586816963	1.77084144859308e-09
ENSG00000143947_14	0.87595345010838	0.00466566447581612
ENSG00000234797_5	0.875797203345398	0.0212483575038667
ENSG00000147155_11	0.874918134953655	0.00991306274730998
ENSG00000160993_4	0.87461262656016	9.99215096094844e-06
ENSG00000164053_21	0.874276875260687	1.71632028650582e-05
ENSG00000116157_6	0.873900353833844	0.00364134765598597
ENSG00000160050_15	0.873431279223384	0.0127877847949476
ENSG00000265458_2	0.872981697370141	0.000410547310280165
ENSG00000231747_1	0.87277959542233	0.00229054398418047
ENSG00000133460_19	0.872547288066639	0.000556443027901652
ENSG00000091947_10	0.87244667666624	1.42547989873797e-05
ENSG00000197785_14	0.872124094530268	0.00108485433325295
ENSG00000112511_18	0.871972960305448	8.99394907271143e-07
ENSG00000172500_13	0.871605522169147	7.82139282125612e-05
ENSG00000139193_4	0.870882965636344	0.00754520711401347
ENSG00000140553_18	0.870772596980864	1.61123986906822e-07
ENSG00000155366_17	0.870337037739902	0.0037761249113405
ENSG00000167925_16	0.869961791604607	8.00617984206317e-08
ENSG00000213889_10	0.869031425993268	0.0130815879408993
ENSG00000225973_4	0.868869940406952	2.41250834198393e-05
ENSG00000074071_15	0.868684001155667	0.000453924240782614
ENSG00000263266_2	0.867836589234698	0.00503853086461876
ENSG00000163382_12	0.867720492486637	0.00134913339682299
ENSG00000141456_16	0.867341535010408	5.70665073930131e-05
ENSG00000175334_8	0.865918893510525	1.20285034629392e-05
ENSG00000163832_16	0.865768112233897	0.000365083254316919
ENSG00000125991_20	0.865656707709634	5.47498365470949e-06
ENSG00000235194_9	0.864760352637799	0.00085853932179637
ENSG00000239415_1	0.864351988525103	0.0386398314091261
ENSG00000064547_14	0.864153610908731	6.18470196375748e-05
ENSG00000185507_21	0.863531025884042	0.00435484790406539
ENSG00000157483_9	0.863203215452785	0.00550342560102674
ENSG00000139239_7	0.86311711194225	0.000520921424381889
ENSG00000230773_9	0.86262770492851	0.0169116476378596
ENSG00000099622_14	0.861578881444023	8.66076441443737e-06
ENSG00000242485_6	0.861327067209219	0.000225560673566955
ENSG00000164896_20	0.861092467291527	7.62648141241478e-06
ENSG00000182359_15	0.860300286094089	3.48745554043876e-06
ENSG00000249249_2	0.859190066857856	0.00933831073884793
ENSG00000105875_14	0.85894941850192	0.00268044401943618
ENSG00000131373_15	0.858646565270801	0.000289700095318748
ENSG00000104979_9	0.858198672576792	6.78116381616726e-05
ENSG00000100083_19	0.857493965626832	0.000796367692371228
ENSG00000156521_14	0.857417662117169	3.11399002250552e-05
ENSG00000114388_14	0.857164749114581	1.01421975018533e-06
ENSG00000245904_4	0.856888418975061	0.00969266306104936
ENSG00000214389_2	0.85678808949853	0.023243816385223
ENSG00000213185_7	0.85648833498242	0.00204182463421768
ENSG00000101132_10	0.856420117616838	0.000927333232340058
ENSG00000006712_15	0.856273323390242	7.59893503587299e-07
ENSG00000235374_2	0.855915921501495	0.0111712442762725
ENSG00000142544_7	0.855233484033788	0.000576946510393768
ENSG00000224032_7	0.854497103334935	0.000859122497753343
ENSG00000197013_10	0.854322746530464	1.41440335285995e-05
ENSG00000131652_14	0.854090074520077	4.99541103508991e-05
ENSG00000137876_11	0.854022038843789	0.000345959059889386
ENSG00000176978_14	0.853867132141343	0.00182650856282199
ENSG00000241553_12	0.853806851616626	0.000689714005106942
ENSG00000163870_16	0.853759622841013	1.50660828645877e-05
ENSG00000132376_20	0.853006563227114	1.59562294970116e-07
ENSG00000181035_14	0.852837775495954	0.00158126644454324
ENSG00000235453_10	0.852654493111084	8.12172164035618e-05
ENSG00000250067_12	0.852289735286639	0.00117847464271162
ENSG00000237940_3	0.852092538915049	0.0433862938564175
ENSG00000112651_12	0.851653949685253	0.000849262423034037
ENSG00000185418_16	0.849538370195251	0.0273195985929346
ENSG00000135587_9	0.848793771805613	0.000292580942678198
ENSG00000070404_10	0.848042595559372	0.0156950114553115
ENSG00000007541_17	0.847919614867	0.000287605364881785
ENSG00000184056_15	0.846967292300473	0.000405418607181042
ENSG00000166169_17	0.845178489471998	1.73815935569982e-05
ENSG00000186162_10	0.844909216647004	1.66427419060639e-07
ENSG00000148690_12	0.844877428979098	5.67975064785698e-07
ENSG00000049759_19	0.844448164700688	0.0462327833928182
ENSG00000185088_14	0.844356471388915	0.000794602561842977
ENSG00000250182_3	0.844216132854091	0.000465667577638662
ENSG00000277147_6	0.843815077836234	0.000915499356243313
ENSG00000185963_14	0.843726204876275	0.000380445180243628
ENSG00000245937_8	0.843381472718733	5.93669689095756e-05
ENSG00000063761_16	0.841573842206645	1.85045849754471e-06
ENSG00000136425_14	0.841561201538957	0.0187032798092505
ENSG00000174775_17	0.841412759682084	0.00256658708986085
ENSG00000068079_8	0.8409273121814	0.00128654030614594
ENSG00000128534_8	0.840599874878301	0.011171710865984
ENSG00000089248_7	0.839397519955455	8.18798527598693e-06
ENSG00000235552_4	0.838104474073804	0.00109436561755794
ENSG00000248508_8	0.837905668474833	5.0152401967462e-05
ENSG00000169740_14	0.837804056458352	0.00112259414222212
ENSG00000235776_2	0.837791714044694	0.00880766810281846
ENSG00000071655_18	0.837735982744979	0.000111985939084784
ENSG00000105677_12	0.837605512525245	0.000558904312193277
ENSG00000184209_15	0.836988221208938	2.70907929910254e-05
ENSG00000233276_7	0.83617188994768	0.0106719536363893
ENSG00000170473_17	0.834906387133478	3.92411943144542e-05
ENSG00000125743_10	0.834895669122194	0.0029679937547716
ENSG00000140990_15	0.834668944762919	0.000248103528332686
ENSG00000168090_10	0.83377769927487	0.000594290439896652
ENSG00000123144_11	0.833362120360125	0.000714551081871561
ENSG00000181396_13	0.833322232406032	3.16013523920982e-05
ENSG00000250571_7	0.833289472865516	0.000125687507790911
ENSG00000215712_11	0.833285513386571	2.3080214076843e-05
ENSG00000134864_10	0.833195470354744	0.000124568137450254
ENSG00000204438_11	0.833108717210319	8.51608392469558e-05
ENSG00000204428_12	0.83253226882036	0.0141672930023988
ENSG00000115685_15	0.832350171034054	0.000284465572165573
ENSG00000215375_6	0.831706693409764	0.000800838533300289
ENSG00000146066_3	0.83144042037757	0.000249510717475158
ENSG00000213139_8	0.831240490550558	0.0017347464397731
ENSG00000246582_3	0.830672492582278	0.0021309593091362
ENSG00000077044_11	0.830586143546328	0.0367118961418838
ENSG00000235174_1	0.828338653415656	0.0235608606594152
ENSG00000178035_13	0.82825592684121	0.00921534115028314
ENSG00000268996_3	0.828240388122273	0.0015807234372449
ENSG00000212802_4	0.827980257556324	0.000299633771518145
ENSG00000243176_6	0.827952494715978	0.000231144473313168
ENSG00000204856_12	0.826353139741468	0.0100558284258126
ENSG00000223705_9	0.82574526641557	0.0124533744777998
ENSG00000178093_14	0.825682494575048	6.02294224345918e-05
ENSG00000002330_14	0.825647389767624	7.6912636855867e-05
ENSG00000179743_4	0.825529856608946	8.43185800674524e-05
ENSG00000183208_12	0.825522025729482	1.10024495031812e-05
ENSG00000156411_10	0.825018292499268	0.00157564663706619
ENSG00000269958_1	0.824909750822802	1.53957855679608e-05
ENSG00000163882_9	0.82371955671095	0.00119850954825215
ENSG00000100294_13	0.823565173719293	0.001022552279678
ENSG00000152457_18	0.823546015068692	1.22638398134905e-06
ENSG00000287733_1	0.823063654238705	0.032569800465339
ENSG00000177432_8	0.823004481831386	6.98688181093828e-05
ENSG00000103260_9	0.821875166992281	0.0122724017984257
ENSG00000227081_5	0.821762246213158	0.00585048501895998
ENSG00000182685_7	0.821371822286481	0.00115534891493688
ENSG00000127804_13	0.821113672219647	1.84830020808877e-05
ENSG00000123179_14	0.820954991438152	0.00794695725330721
ENSG00000246273_8	0.820850415118944	0.00518027643026037
ENSG00000106399_11	0.820301277525843	0.00547768196825633
ENSG00000173137_12	0.820149378769608	0.000473606272696473
ENSG00000105135_16	0.820138174069603	0.000287562360167074
ENSG00000130165_10	0.819448922650248	1.18455654006659e-05
ENSG00000049656_14	0.818768100373024	0.000433359835939958
ENSG00000198624_13	0.818638379171774	0.000856190951218803
ENSG00000130638_17	0.818113334641134	8.79930907112889e-06
ENSG00000125877_13	0.818103536580356	0.000512344270721138
ENSG00000262587_2	0.817917750451389	0.00552190194518954
ENSG00000126821_8	0.817448214200211	0.000753943516838027
ENSG00000116396_15	0.817186246994543	0.000548434363458148
ENSG00000256537_5	0.816326015819059	1.64541328472399e-05
ENSG00000234741_8	0.816066747138924	0.007601229703095
ENSG00000185019_17	0.815907454853124	4.60962304417509e-07
ENSG00000284691_1	0.815902510459526	0.00152879407679771
ENSG00000144468_17	0.815139588316635	0.000480920487113718
ENSG00000066827_16	0.814691566989191	0.0374376096644919
ENSG00000184381_20	0.814615035180013	2.22910963207875e-05
ENSG00000145979_18	0.814187239547768	0.000669427151076389
ENSG00000178449_9	0.81370944840972	0.000579389869736962
ENSG00000117419_16	0.812643477529552	2.14203078744283e-05
ENSG00000180992_7	0.812045697143682	0.00684198465086929
ENSG00000157014_11	0.811907044347949	3.07342809584183e-06
ENSG00000135469_14	0.811728978912855	4.59105307182139e-05
ENSG00000177548_13	0.811404708727006	0.000136091557213794
ENSG00000168096_15	0.811330139293192	4.95162966262271e-06
ENSG00000181038_14	0.810913470376439	2.30795534573634e-07
ENSG00000100151_16	0.808843545593795	0.000219106028961497
ENSG00000136718_10	0.808307610445886	0.00652431126830206
ENSG00000135211_6	0.808261291395173	8.54176714092718e-05
ENSG00000092841_19	0.808052842622242	0.00199555284655025
ENSG00000102125_16	0.807754408891497	7.58390246352539e-05
ENSG00000272106_1	0.807654866008883	0.000262138988211551
ENSG00000179632_10	0.807456164557692	6.36831809119036e-07
ENSG00000136932_14	0.806428268915164	1.30554602246199e-06
ENSG00000177830_18	0.806143674941691	6.72170746991618e-05
ENSG00000214046_9	0.805616106990755	8.37180565822719e-05
ENSG00000125356_7	0.805532736142029	0.000311532112286608
ENSG00000144591_19	0.804810027213666	0.000180174917000527
ENSG00000213619_11	0.804716615647789	0.00111077003394367
ENSG00000168101_14	0.803990790691969	7.89475170203654e-06
ENSG00000197128_12	0.803948612612938	0.0393709911170982
ENSG00000272449_2	0.803885109151817	0.00402736921818616
ENSG00000162496_9	0.803512511754999	0.00903793833702499
ENSG00000267390_1	0.803348626752175	0.0419511748685733
ENSG00000132581_10	0.803227010077871	3.85561300250481e-06
ENSG00000104976_12	0.802580712725944	6.84571314006061e-05
ENSG00000006757_12	0.802312857508078	7.40250075752429e-05
ENSG00000135185_12	0.802207340469272	0.00505588829064093
ENSG00000273899_5	0.802022852447122	0.00109580162067651
ENSG00000133597_11	0.80110170035707	0.000217791399530818
ENSG00000160439_16	0.800782062536524	0.0173236040299923
ENSG00000151773_13	0.800774268095086	0.000963388699718755
ENSG00000241837_7	0.80012097251192	0.00690595522610186
ENSG00000174748_22	0.799804522875524	0.000132312679830399
ENSG00000116685_16	0.799743452119978	7.65824240670684e-08
ENSG00000167632_18	0.799606947309708	7.36177785570734e-05
ENSG00000145014_18	0.799450937365481	0.0005677484638367
ENSG00000161920_11	0.798312957950678	8.7688593527313e-06
ENSG00000165355_7	0.796704537071983	3.10886573880868e-05
ENSG00000104957_14	0.796560108495771	1.61802928274975e-06
ENSG00000177971_8	0.796261958563446	4.9911830118666e-05
ENSG00000119703_15	0.79614889646881	0.043622892520441
ENSG00000100084_14	0.7958217570901	1.32536778645607e-06
ENSG00000130812_10	0.793443256304379	0.00385187319302794
ENSG00000265241_7	0.79188324871986	0.0015645618531951
ENSG00000167283_8	0.79168730934413	0.00127834599650969
ENSG00000198818_10	0.791475906148675	0.000173959183696308
ENSG00000130520_11	0.791333832336213	0.00133718125165434
ENSG00000132965_10	0.791110365718582	0.00870625528104742
ENSG00000204628_12	0.79063858580097	0.001839339348667
ENSG00000160953_16	0.79035342848966	2.84948700110421e-06
ENSG00000147684_10	0.789829905534946	0.00163371651463127
ENSG00000110921_14	0.789386730863968	0.000273217832009798
ENSG00000100316_16	0.788543753961887	0.00279846257882795
ENSG00000204642_14	0.788464065266623	0.00093696269650465
ENSG00000142676_14	0.788048070867958	0.0154061722802985
ENSG00000136908_18	0.787581581608079	0.000126236342466818
ENSG00000163634_12	0.78690479150331	0.000139373572262898
ENSG00000188690_15	0.786804380524305	8.44782029460409e-05
ENSG00000181284_3	0.786657760494648	8.14123760968835e-05
ENSG00000067829_19	0.786148738031694	5.33843926095589e-05
ENSG00000177380_14	0.785941305362808	0.00471967742985289
ENSG00000260563_3	0.785713643092163	0.000827288453754532
ENSG00000118640_11	0.785594004747364	0.00347592457599191
ENSG00000214199_3	0.785381927020046	0.0111140572701246
ENSG00000127561_15	0.785140714054513	0.0185775203945076
ENSG00000161179_14	0.784871816776994	7.04886771088348e-05
ENSG00000204536_14	0.784862789271803	0.000267912677752696
ENSG00000114735_10	0.784847130181173	3.86409387393182e-05
ENSG00000104872_11	0.784256733883883	0.000747953864615002
ENSG00000168961_17	0.784134129574232	0.0119945812102668
ENSG00000173530_6	0.783846704812208	0.0128600965393959
ENSG00000270062_1	0.783517062002975	0.0011873460048402
ENSG00000008382_16	0.783385874740524	0.00116399770684167
ENSG00000100284_21	0.78260329824076	0.000495120005821564
ENSG00000142686_8	0.782203202351359	1.76711844727706e-07
ENSG00000006625_18	0.782146774417029	0.00188725646441259
ENSG00000112667_13	0.781924979274083	0.00593268387927322
ENSG00000108641_19	0.781856689273366	0.0406428785343468
ENSG00000114383_10	0.781172867230474	2.54100856024605e-05
ENSG00000123143_13	0.78109407148788	0.000175041841727017
ENSG00000183605_17	0.780970989358559	0.000960578992015205
ENSG00000114023_15	0.780683139321027	0.00104706036974654
ENSG00000162076_13	0.780405296421815	0.000357377008535054
ENSG00000245060_8	0.780087531284015	0.000692483993528718
ENSG00000239672_8	0.78001340190941	0.0297088480537442
ENSG00000278376_1	0.77996921004463	0.00476611488553749
ENSG00000179988_15	0.779921793822604	9.44708684811217e-05
ENSG00000254887_1	0.779868018956874	0.0227645056535222
ENSG00000272047_3	0.77960845974522	6.27083341318834e-05
ENSG00000160813_7	0.779517564174162	0.00140092527194554
ENSG00000114021_12	0.779292289484483	6.38498396937578e-05
ENSG00000231770_6	0.77886207337554	0.000876142489921857
ENSG00000100142_16	0.777786883414548	0.000529015485996089
ENSG00000164241_13	0.777674392161987	0.00232667931407273
ENSG00000171863_15	0.777281189462034	0.00549124628429765
ENSG00000125901_6	0.777094172953825	0.000501227587861571
ENSG00000162961_14	0.77696228486047	2.34540269076271e-06
ENSG00000099797_15	0.776685783447141	3.01812134368506e-05
ENSG00000141933_9	0.776125376026295	0.0285085264218826
ENSG00000162999_13	0.776075160782246	0.00657326661896775
ENSG00000197958_13	0.776038455354151	0.00988383108122815
ENSG00000010256_11	0.775363941119414	0.00167020319292886
ENSG00000114767_7	0.775019672886068	0.00458181318592424
ENSG00000128596_17	0.774861679712993	0.0223231399190807
ENSG00000161860_8	0.774298132568904	0.00770690348681778
ENSG00000116793_16	0.774154906495476	0.00462291349232159
ENSG00000185522_9	0.774025100987466	0.0124125643825307
ENSG00000213339_9	0.773783632805392	0.00289049465507711
ENSG00000071082_11	0.773748413290763	0.00417690391885229
ENSG00000141428_17	0.773519144461699	0.000113011748461125
ENSG00000100583_4	0.773435806993316	0.0283451414148685
ENSG00000214293_9	0.773277841237975	0.00203925124433786
ENSG00000115286_20	0.772946745292622	0.000997297654833644
ENSG00000115649_16	0.772676717786347	1.11868573677104e-06
ENSG00000167792_13	0.772571120253211	0.000827477637789312
ENSG00000267106_8	0.772546017141895	0.000940823430441755
ENSG00000183751_15	0.770588650519899	0.000444206396816916
ENSG00000164048_14	0.770094766204906	0.00333673133889065
ENSG00000142168_15	0.769530625972035	0.0062017773160019
ENSG00000197728_11	0.7689035130272	0.0186141222533736
ENSG00000067221_14	0.768196466942203	4.52908158632844e-05
ENSG00000141562_18	0.768191720017646	0.000339428619922649
ENSG00000176022_7	0.767068134372992	0.000341661884526442
ENSG00000115661_14	0.766913985109658	5.03466648854881e-06
ENSG00000260708_1	0.766570868822119	0.0055176039057685
ENSG00000243667_7	0.766179083353369	7.51631426426831e-05
ENSG00000100068_13	0.765956176856531	0.00487455835463543
ENSG00000104907_12	0.765708915189466	0.000709633171538454
ENSG00000004866_22	0.765610788684191	0.037910513459454
ENSG00000071994_11	0.765605950296668	3.86254806563411e-07
ENSG00000140044_13	0.764859685490338	0.0188648538008647
ENSG00000102981_10	0.764423231244127	0.0023836458265299
ENSG00000243449_6	0.764416061984643	0.0166639354613565
ENSG00000231312_7	0.764127820973861	0.00195764872276772
ENSG00000288670_1	0.764113965696683	0.00141488900290269
ENSG00000125835_19	0.764008365091791	0.00475715258755059
ENSG00000104946_13	0.763159020312838	4.6078235213063e-06
ENSG00000250155_2	0.761857148250197	0.0320609620092622
ENSG00000175279_22	0.761516346178701	0.0310172376534907
ENSG00000010219_13	0.760765197824802	3.77796398439104e-05
ENSG00000111832_13	0.760588650500629	0.000734416791126551
ENSG00000118162_14	0.759562786281002	0.00418845151589832
ENSG00000176531_10	0.75928986873412	2.17280027934464e-05
ENSG00000140988_16	0.759108039969471	0.00480765381875172
ENSG00000125968_9	0.757724062991211	0.00103564061778735
ENSG00000184164_15	0.757510399298125	0.000882379355108992
ENSG00000138613_14	0.757370931600154	9.79669651179754e-05
ENSG00000119866_22	0.756912502450733	0.0175336552035549
ENSG00000112561_19	0.756525861291669	0.00404115780312201
ENSG00000260219_2	0.756135790497343	0.00351262808490243
ENSG00000161281_11	0.755969463750034	0.0334430562184614
ENSG00000174292_12	0.755876406889718	0.000271246465162349
ENSG00000273148_1	0.755816593418172	0.0125532429907948
ENSG00000111639_8	0.755577702337717	0.00207914041080097
ENSG00000204599_14	0.755353279803133	9.31708404139588e-08
ENSG00000114054_14	0.755273177184771	0.00183751076082969
ENSG00000147400_10	0.75363520255959	3.24674328620099e-05
ENSG00000182173_13	0.753277895520899	8.6559479853255e-05
ENSG00000185838_14	0.752931275291453	0.00143529356800115
ENSG00000153066_13	0.752516427689608	0.00145645904065276
ENSG00000225439_3	0.752066138075138	0.0418952450457061
ENSG00000262246_6	0.751767736134433	0.00122835891845077
ENSG00000198496_12	0.750437303616012	0.000148309610521835
ENSG00000177337_8	0.750332460828153	0.013469420289885
ENSG00000125375_16	0.750256748104114	4.29231480512963e-07
ENSG00000105705_16	0.750090018010294	4.41739061105219e-07
ENSG00000006652_15	0.750061630601457	0.00107550809061327
ENSG00000131368_8	0.750035092159069	0.00117384313910575
ENSG00000204348_10	0.749754966342688	0.000197094190055163
ENSG00000196642_19	0.749640318969445	8.15559232461489e-05
ENSG00000250903_9	0.749314128583121	1.66942163670573e-05
ENSG00000167685_15	0.749311477509979	0.000342635375001721
ENSG00000056972_20	0.749284582157786	0.00150317025694591
ENSG00000172586_8	0.748921635546325	0.000283915876266947
ENSG00000108773_11	0.7486164095483	0.000593148341413358
ENSG00000123933_17	0.748535886367868	0.000385016192173804
ENSG00000159377_11	0.748347879884378	0.00164395548315425
ENSG00000065268_11	0.748334174243894	0.0130552258207865
ENSG00000204272_13	0.74797095227389	0.00119890456359907
ENSG00000142444_7	0.747935685249915	1.57736670030631e-05
ENSG00000166979_13	0.747616348963199	0.0340984708696532
ENSG00000177239_15	0.747494766976323	1.2171916033392e-05
ENSG00000108784_10	0.746981083082541	0.000982055634790635
ENSG00000167113_11	0.746595166014024	6.91610488864095e-05
ENSG00000151366_13	0.746559493119476	0.000267404225812722
ENSG00000204261_9	0.745923369814881	0.000119547498668837
ENSG00000130193_8	0.745566569538515	0.00633894736082369
ENSG00000261236_8	0.745286356697267	0.00576361815509256
ENSG00000133265_11	0.745204200646022	0.0093485078830562
ENSG00000176209_12	0.745041683352566	0.000268810251134247
ENSG00000180902_18	0.744822649333303	0.000132067193097077
ENSG00000185670_9	0.74479694861631	6.99195892807323e-05
ENSG00000167315_18	0.743489574925365	0.0219654606290066
ENSG00000186666_6	0.743444275641744	0.0019770403470453
ENSG00000023892_11	0.742932153237834	3.1463326603231e-05
ENSG00000136463_8	0.74240045126431	0.000193357123500143
ENSG00000185236_12	0.742384185288049	1.39977534974166e-05
ENSG00000175550_8	0.741938111630542	0.000197677507023483
ENSG00000269220_1	0.741736602773078	0.00589611006965934
ENSG00000161509_14	0.741638419485105	0.0491543395597983
ENSG00000100162_15	0.741162111838235	0.0282466536305891
ENSG00000100387_9	0.740807972937079	0.00146888619712193
ENSG00000129055_13	0.739881363335629	4.97197914816716e-05
ENSG00000140006_11	0.739690220665733	3.20452813605923e-07
ENSG00000177455_15	0.739427968001865	0.0151478877391474
ENSG00000204839_9	0.739392809431084	0.00137842764514906
ENSG00000172336_5	0.739269834153446	0.00352157021705774
ENSG00000130349_10	0.739201902245242	0.000845935737963137
ENSG00000101246_20	0.738970246077876	0.000279540008712263
ENSG00000165704_15	0.738666097433413	0.00213483715089415
ENSG00000108639_8	0.738369797610902	0.00130904238192313
ENSG00000141294_10	0.738182114952103	0.0406641547653744
ENSG00000164611_13	0.738066110484604	0.0337773840670711
ENSG00000214535_3	0.737547987574316	0.00861595888552626
ENSG00000247796_3	0.737147232553604	0.00180875561769834
ENSG00000197417_9	0.73700250443218	0.00391525963924654
ENSG00000164610_9	0.73678287870653	0.00129762690382504
ENSG00000231793_5	0.736703632986309	0.0268925408027136
ENSG00000133243_10	0.736326561751701	0.000296300460962215
ENSG00000246174_9	0.73572697653757	0.0255234330644793
ENSG00000117614_10	0.73518120027082	0.000396525138941738
ENSG00000175806_15	0.735038896277208	0.00742911372875267
ENSG00000167077_13	0.73483641418946	0.0216502994016498
ENSG00000223551_1	0.734362361065674	0.018429156202785
ENSG00000173457_11	0.734351970499995	0.00960121492979429
ENSG00000115129_14	0.733996003385016	0.0136489365370966
ENSG00000146834_14	0.73313706430471	0.000544198625045952
ENSG00000173013_6	0.732558173248788	0.00467036773188782
ENSG00000168653_11	0.732452822515749	0.0055837442737957
ENSG00000037042_9	0.732309975328058	0.00104928405921107
ENSG00000182484_15	0.732040012033851	0.00242131663502432
ENSG00000158417_11	0.731656759919921	0.00014339721285899
ENSG00000130175_10	0.731583911773409	1.21382036825541e-06
ENSG00000124733_5	0.731324608060431	9.6304809738745e-05
ENSG00000004059_11	0.731141797811618	0.000130336328895557
ENSG00000127184_13	0.730836520780421	0.000324943098992702
ENSG00000127084_19	0.730375641061517	0.000809645073753862
ENSG00000227057_10	0.730208415133416	0.00191341015004387
ENSG00000145494_12	0.730129053720046	0.0134952979590715
ENSG00000104524_14	0.729971217609997	0.00123094487259694
ENSG00000122406_14	0.72993124766999	0.00350127406777234
ENSG00000260027_5	0.729759903251628	0.0400094979931714
ENSG00000143158_11	0.729470294506786	0.00317294420839054
ENSG00000182154_8	0.729045272108891	0.0212271284482769
ENSG00000213563_7	0.728302576717954	0.00103508717423284
ENSG00000247572_8	0.727677141723322	0.000724708350862574
ENSG00000166171_13	0.726523432443419	0.0394967266059867
ENSG00000099785_10	0.726463437138453	0.00138219647260859
ENSG00000125352_6	0.726439371112211	0.000167650084782915
ENSG00000140968_11	0.726414235881281	0.00499448651273243
ENSG00000175221_15	0.726412414904242	0.000266610273316533
ENSG00000197858_11	0.725680026468916	6.16583841804214e-05
ENSG00000132423_12	0.725360592643424	0.00790894166193516
ENSG00000172667_11	0.72517433669679	0.00737353525169247
ENSG00000197162_10	0.724925856843532	0.00140703868090381
ENSG00000206503_13	0.724767600122872	0.0102772175297955
ENSG00000185104_20	0.724438284216332	4.10232723649591e-05
ENSG00000115526_11	0.724411147216643	0.000431108709665634
ENSG00000235437_8	0.724194085590951	0.0406366510404488
ENSG00000110651_12	0.724055780173392	0.00209706725497077
ENSG00000106628_11	0.722800725097898	0.0130645069714605
ENSG00000204685_7	0.722714824521767	5.52208500781436e-05
ENSG00000002919_15	0.72270937888817	0.00672529659625998
ENSG00000134049_6	0.722450603724853	0.000102669811270458
ENSG00000286388_1	0.721668888889984	0.0139817932937973
ENSG00000100348_10	0.721416914941895	0.00134824897372952
ENSG00000114115_10	0.719901279506332	0.0345254819772813
ENSG00000151552_12	0.719881343933417	0.0197156412587985
ENSG00000130159_14	0.719857637080808	0.0044079061500621
ENSG00000171044_11	0.719200817736926	0.0295353718081191
ENSG00000102890_16	0.71898056405536	0.00686583814777292
ENSG00000102178_13	0.718755105048965	0.00131960744909099
ENSG00000165661_17	0.717789278453141	0.00460633001316184
ENSG00000122140_11	0.717668217886206	0.00428609557270969
ENSG00000144589_22	0.717429606088364	2.87120293993146e-05
ENSG00000213918_10	0.716560061349488	0.00273745938247357
ENSG00000287263_1	0.716538193265228	0.0215438254361776
ENSG00000243317_8	0.716417529317338	1.60627541682712e-06
ENSG00000271870_1	0.715391547935947	0.00120383678708533
ENSG00000274925_1	0.714895327435205	0.00109468457428406
ENSG00000128563_13	0.714628697662062	5.13112812383927e-05
ENSG00000142327_13	0.714363019943292	1.40571636846499e-05
ENSG00000100138_15	0.714288705659391	0.000498514109156572
ENSG00000137171_15	0.714142947468703	1.40260037131763e-05
ENSG00000123989_14	0.713998806602941	0.00904074786684978
ENSG00000160602_14	0.711935820007573	0.00143300451786522
ENSG00000123600_20	0.711840562073558	0.0170273926599659
ENSG00000148288_13	0.711671746882435	0.0451993839154034
ENSG00000137210_14	0.710987741210854	0.000656975376169964
ENSG00000140280_14	0.710441046730411	0.00700294036911062
ENSG00000099821_14	0.710079984723975	8.81045475118691e-05
ENSG00000238164_6	0.710009206380076	0.0289002726678624
ENSG00000197345_13	0.709875426773057	0.00703533894534915
ENSG00000092820_18	0.70954244539633	0.00146219912301343
ENSG00000148341_18	0.708525945085506	0.000465946272921561
ENSG00000285230_2	0.70845899216171	0.0012673274198698
ENSG00000157637_13	0.708400436639553	1.2805856401162e-06
ENSG00000177427_13	0.708227190537845	9.29138578013146e-06
ENSG00000089157_16	0.707958954505287	0.00455691345350565
ENSG00000108469_15	0.707750201980369	0.00307648262967142
ENSG00000164885_13	0.707053465850648	0.000526470457278956
ENSG00000129562_11	0.706850094505632	0.000208473038117381
ENSG00000259891_1	0.706683339458702	0.0101134045271553
ENSG00000134825_16	0.706596736574798	0.000864405931280076
ENSG00000091831_24	0.705985379104315	0.0195642629971638
ENSG00000141873_11	0.705373451879578	0.000632571182578228
ENSG00000139291_14	0.704589956807883	0.00078168060159386
ENSG00000175467_15	0.703727016529354	7.32424020921583e-06
ENSG00000159461_15	0.703378268158581	0.0159111054310077
ENSG00000122490_19	0.703358026159336	0.000309804603829461
ENSG00000196345_13	0.702851527914273	0.0490516961545935
ENSG00000170089_15	0.70163202975829	0.0398432292180729
ENSG00000135124_15	0.700979606482437	0.00357122677361077
ENSG00000136938_9	0.700943986801178	0.000674653406049602
ENSG00000125755_19	0.700925159263902	1.95091301083572e-05
ENSG00000126814_7	0.700235243671729	0.00103948947568607
ENSG00000167863_12	0.699748320352025	0.000332952948790517
ENSG00000138606_19	0.699748115029325	0.0218018480072361
ENSG00000115042_10	0.699404598319276	0.00012765733393275
ENSG00000124596_17	0.699039098074127	5.66314056594013e-05
ENSG00000131591_18	0.698540563667044	0.000874904473780454
ENSG00000189046_11	0.698240928584056	0.0051261873761963
ENSG00000162517_13	0.697465870851418	9.70596089356339e-05
ENSG00000141499_17	0.697194861790836	0.00189360514162909
ENSG00000204264_12	0.696672945838857	0.00156440101409565
ENSG00000134330_19	0.696530600192413	0.0141048600246874
ENSG00000171960_12	0.696425350084216	0.00281909033999821
ENSG00000116898_12	0.695252643884899	0.00193765350739157
ENSG00000256628_3	0.695150647437227	0.00105887243790712
ENSG00000176058_13	0.693916767168355	0.00290377503879519
ENSG00000172339_10	0.693404779700901	0.0011114555231278
ENSG00000159210_10	0.693235593582412	0.000521982351869233
ENSG00000233527_9	0.693041704464572	0.00322563456933423
ENSG00000127220_6	0.692860705753708	0.0107242199873898
ENSG00000117411_17	0.69285804859378	0.00714974689560634
ENSG00000107175_12	0.69122164734461	6.3560638053802e-05
ENSG00000165898_14	0.691203422730068	1.39259431097013e-05
ENSG00000279170_3	0.690767771145335	0.0115541544005707
ENSG00000273117_1	0.690632129199572	0.0160289929768963
ENSG00000197363_9	0.689972068992686	6.57856658775577e-05
ENSG00000203644_3	0.689958560471001	4.12145938527531e-05
ENSG00000259291_2	0.68988013147556	0.00797545338335943
ENSG00000089009_15	0.689512299444528	0.00292342656880154
ENSG00000115211_16	0.68945723191948	0.000105420146370078
ENSG00000266865_6	0.689367909253534	0.0414103016382876
ENSG00000073849_16	0.68892430887383	0.0227491858948045
ENSG00000144659_13	0.688715109462963	3.85986192907974e-05
ENSG00000219481_10	0.68866820504801	0.0233008860138277
ENSG00000160445_11	0.688606311903618	1.86552808399224e-05
ENSG00000130811_12	0.688435448235079	0.00103078756678225
ENSG00000111875_8	0.688405118662504	2.63024841383095e-05
ENSG00000168273_8	0.688114113439897	0.0190655178217146
ENSG00000282851_2	0.688010984630606	0.000324594842591434
ENSG00000128928_10	0.687153918817895	0.00412846270841475
ENSG00000186132_15	0.686870769898232	0.00115415990866682
ENSG00000147364_17	0.686610755904763	0.0149314240800544
ENSG00000119431_9	0.686584771466626	0.00257692290054109
ENSG00000234028_3	0.686022192634957	0.0406809293800078
ENSG00000206527_10	0.6856665200209	0.0115403704620153
ENSG00000010361_14	0.685386580645296	0.000450299695409395
ENSG00000100360_15	0.685031631440619	0.00858513287392969
ENSG00000149929_16	0.68496861879094	0.000508494029308951
ENSG00000104518_11	0.684600425895842	0.00778834155129431
ENSG00000104915_15	0.683756402184759	0.000221822010057222
ENSG00000103266_11	0.683484399527846	3.71545523122018e-05
ENSG00000133639_6	0.682770559899861	0.013677647897697
ENSG00000127191_18	0.682713604176449	0.000424595331021088
ENSG00000205981_8	0.68263546941083	4.12348424734819e-05
ENSG00000105176_18	0.681667932120094	1.188317108754e-08
ENSG00000143554_14	0.681660446963959	0.000823905548790494
ENSG00000185627_18	0.681519226145785	0.00233790201394437
ENSG00000197852_12	0.681492762303233	0.0138790756762253
ENSG00000075914_13	0.6813987024698	0.0013417180676843
ENSG00000133112_17	0.681339588431173	0.00288594214113282
ENSG00000197530_12	0.681286912892154	0.000362871526583882
ENSG00000144199_12	0.680878464969624	0.0259903357426617
ENSG00000090097_22	0.680766856943037	0.0385358510986467
ENSG00000157873_17	0.68047885690317	0.0155011083047017
ENSG00000005206_17	0.680362979957628	0.000592151941516445
ENSG00000131469_15	0.68009641613194	0.00980645091210198
ENSG00000177595_18	0.67939094980381	0.00155609201212877
ENSG00000100058_12	0.678554399095254	0.00595979750859596
ENSG00000108091_11	0.678505212683906	0.00255538207251216
ENSG00000157368_11	0.678322953256187	0.0135959947943645
ENSG00000196735_13	0.67779661079099	0.0201908534359652
ENSG00000213066_13	0.677644567278193	0.00249004607381694
ENSG00000164296_7	0.677067033777953	1.74451632017379e-05
ENSG00000174915_12	0.67686453295785	0.0011538520237944
ENSG00000255508_7	0.67627769349582	0.000924294974692456
ENSG00000100319_13	0.676206370448349	1.0725027279063e-05
ENSG00000163346_17	0.675410401451812	0.00215062250516135
ENSG00000154978_13	0.675371147829556	0.0237229241901461
ENSG00000100271_17	0.67529048423733	0.0004900882955717
ENSG00000102390_11	0.675078850498734	0.00194636738193253
ENSG00000203739_4	0.674875690488975	0.00306035148447027
ENSG00000032389_13	0.673942326884199	0.000766072799715262
ENSG00000286532_1	0.673645610883913	0.00493204404427633
ENSG00000173264_15	0.67355914597265	9.59132079523801e-05
ENSG00000166619_15	0.673327542920046	7.83145268425839e-05
ENSG00000104679_12	0.673260446350266	0.00156270128286678
ENSG00000104998_4	0.673120110520762	0.0193875150916552
ENSG00000187713_7	0.672754470876963	3.90888386625417e-05
ENSG00000184990_13	0.672491660054176	0.00227270526576692
ENSG00000092094_11	0.672279367053684	5.25080880828854e-05
ENSG00000171453_20	0.671305037822764	0.0102028285317787
ENSG00000130312_7	0.671044624120492	4.39894305869672e-05
ENSG00000162384_14	0.671043701639702	1.34501451302725e-05
ENSG00000198286_10	0.670862465418936	0.0389304726318897
ENSG00000198130_16	0.670852171280024	0.000621216019279985
ENSG00000242071_3	0.670114493129347	0.0328716573969235
ENSG00000130414_13	0.669796638871208	3.86803402235651e-06
ENSG00000167088_11	0.669692762241175	0.0268167585269387
ENSG00000242259_9	0.669294027900381	4.05826598718334e-07
ENSG00000231500_7	0.669051838367496	0.0275291840611892
ENSG00000169599_13	0.669050725135376	0.00046096872478774
ENSG00000260257_2	0.669025257819242	0.00552953755899742
ENSG00000162396_6	0.668994194963924	5.25749288531548e-05
ENSG00000065882_16	0.668777426989514	0.0172405685844472
ENSG00000176261_15	0.668277172312408	0.014010267622718
ENSG00000132141_14	0.667697997452796	0.0335384351087442
ENSG00000141378_15	0.667305174277084	0.00273272139231218
ENSG00000170035_16	0.666655356492561	3.89178072007335e-05
ENSG00000184162_15	0.666121496837346	1.16873275221958e-05
ENSG00000086544_3	0.666089252424324	0.000693970743119956
ENSG00000164011_18	0.665923136044031	4.88297416419904e-07
ENSG00000107829_15	0.665864018794568	0.000366811048667741
ENSG00000116670_15	0.66551289820164	0.00342779140063344
ENSG00000165688_12	0.665359322013643	0.00175192353409423
ENSG00000140104_14	0.665089329346863	0.0197224328871956
ENSG00000189129_14	0.664479255523861	0.0274448184103642
ENSG00000244625_7	0.664470791088548	0.000653445460803691
ENSG00000124702_18	0.664366535294787	0.000801188209690595
ENSG00000116213_16	0.664304627151794	0.000758682756640785
ENSG00000136856_18	0.663500237067058	0.00130280393415679
ENSG00000256060_3	0.663473459106529	0.00368916787299125
ENSG00000170175_11	0.663354644735701	1.12494912484513e-05
ENSG00000013392_8	0.663119963425804	0.00211934829324977
ENSG00000135334_9	0.662798173582543	0.000780347080985585
ENSG00000126768_12	0.662279120656506	0.016367732401104
ENSG00000171135_15	0.662004118131688	0.000330821334868772
ENSG00000124562_10	0.661903876785085	0.0078299131044527
ENSG00000184428_13	0.661847086838585	0.042761723176888
[truncated: 3,561 more rows]

## Sheet: DLBC-differential expression
Gene	logFC	P.Value
ENSG00000185686_18	6.75930855215731	0.0299198238313293
ENSG00000123388_4	5.53335562326924	0.00298238782713906
ENSG00000235026_6	5.00684038117889	5.21738202693607e-05
ENSG00000056998_20	4.91725070891284	4.16171703963114e-05
ENSG00000168824_14	4.8339834144399	0.0216175663138363
ENSG00000060709_15	4.76529069867099	0.0207837141553638
ENSG00000231806_3	4.67568902965711	0.0221559096074548
ENSG00000105376_5	4.5919849091309	0.0142548286906349
ENSG00000175497_17	4.5585783009899	0.00144545506730282
ENSG00000123407_4	4.36714952728676	0.00885557557738984
ENSG00000182272_12	4.30441079525018	0.012311684556705
ENSG00000181790_11	4.29902007074179	0.0417204582612327
ENSG00000228630_5	4.24366451044771	0.00704981078387449
ENSG00000198598_6	4.22900465439346	0.0132805469365381
ENSG00000261340_1	4.22201495710312	0.00785577293851528
ENSG00000131668_14	4.07213651154886	0.0102934820929476
ENSG00000145681_11	4.03430217423888	0.000885326824876069
ENSG00000070031_4	4.00810897889289	0.00357043466606781
ENSG00000136297_15	3.89322760517404	0.0384634761165039
ENSG00000160161_9	3.867653308783	0.0407901659301217
ENSG00000167157_11	3.82042270551391	0.025293902368744
ENSG00000159247_13	3.77825421300296	0.035653376228889
ENSG00000181085_15	3.767738409814	0.00914425183280683
ENSG00000242173_10	3.76610691087254	0.0123218277852669
ENSG00000222012_1	3.71532994161711	0.0297301407151434
ENSG00000287725_1	3.70891500482105	0.00408748245981478
ENSG00000166105_16	3.69580952760622	0.0218808565302345
ENSG00000248587_8	3.68823831176962	0.0014537536455856
ENSG00000235688_2	3.6816367383065	0.00709694040388783
ENSG00000132321_17	3.64188290971082	0.00291744006093338
ENSG00000116014_10	3.62135972802064	0.0141291257539208
ENSG00000168070_12	3.61302825132107	0.00559712121204711
ENSG00000184986_11	3.59146778663466	0.00124729210911127
ENSG00000142408_6	3.58122954239409	0.00378412749746177
ENSG00000148408_13	3.55898103722865	0.0432294054642621
ENSG00000206195_11	3.55689810075304	0.0123362195014216
ENSG00000141934_10	3.52981106203644	0.00254962998435534
ENSG00000185615_16	3.52952892783184	0.00478663849130404
ENSG00000130822_16	3.50056170727045	0.00218758876778103
ENSG00000178773_15	3.4752802457035	0.041468619181278
ENSG00000223553_6	3.47263341846158	0.0375371171498801
ENSG00000056487_16	3.46713691925995	0.0328223997507161
ENSG00000234688_1	3.46616171089329	0.0348009848291479
ENSG00000157766_19	3.46584369467894	0.0450363159095362
ENSG00000103154_9	3.4520959409076	0.00630138220144128
ENSG00000185818_8	3.41299708351628	0.0440628079660738
ENSG00000116035_4	3.40284755059773	0.0054503176606606
ENSG00000105251_11	3.38913254828925	0.0137714584598826
ENSG00000171811_14	3.36616839418341	0.00243633838148149
ENSG00000006047_13	3.36376467799584	0.000202798525117621
ENSG00000089116_4	3.35175280477191	0.0269710830466351
ENSG00000266524_3	3.3230643392743	0.0471507752626849
ENSG00000165300_7	3.30440549258259	0.0364129047214812
ENSG00000131037_15	3.28963128588297	0.00848636315742263
ENSG00000147180_17	3.25755818632586	0.00450587501071095
ENSG00000107984_10	3.24356789955308	0.00210626055057494
ENSG00000086506_3	3.19414734862797	0.00418437166483237
ENSG00000185332_8	3.19192102798453	0.0113803048097471
ENSG00000115507_10	3.19085619412981	0.00943446633724364
ENSG00000151640_13	3.18898990791132	0.0159322426135957
ENSG00000168621_15	3.1862615198062	0.0121308511268381
ENSG00000116254_18	3.17095023355951	0.0229287254356496
ENSG00000137142_5	3.16933781833377	0.0104277824807114
ENSG00000164932_13	3.16100712637698	0.000208985152257316
ENSG00000185904_12	3.15860311184806	0.0401319387163411
ENSG00000169427_8	3.14907536503912	0.0310398234669316
ENSG00000110811_20	3.14430277224696	0.00303563920996202
ENSG00000144407_9	3.12574462529496	0.0486452237024573
ENSG00000143847_15	3.12560300658376	0.00149793878119682
ENSG00000223802_8	3.12377036761374	0.0346985353171949
ENSG00000133937_5	3.1237045469765	0.00216058538042971
ENSG00000277200_1	3.11499675025018	0.011166655860241
ENSG00000077935_17	3.09259466513418	0.00577158483129835
ENSG00000077522_14	3.08849283287464	0.0292646092316381
ENSG00000114270_17	3.05862823721614	0.000878343393027723
ENSG00000130643_9	3.04128069109943	0.0294340935719375
ENSG00000183837_9	3.02738161327267	0.00853056927590788
ENSG00000179846_10	3.02496498663966	0.000248523154583956
ENSG00000233608_4	3.01548861456864	0.00149556602833953
ENSG00000131187_10	3.01209660515816	0.00762726519125691
ENSG00000265787_2	3.00601841697848	0.0441448044719827
ENSG00000184058_14	3.00358507737242	0.0316526905067255
ENSG00000105464_3	3.00240610981301	0.0112172112751134
ENSG00000139200_14	3.00078201511546	0.0127407774786356
ENSG00000235961_6	2.98468700319069	0.00114525770343768
ENSG00000174672_16	2.97724079245166	0.00626976963807017
ENSG00000111664_11	2.97669528791797	0.0189020555045486
ENSG00000110786_18	2.96561700270713	0.0134925364742992
ENSG00000278266_1	2.96275611840776	0.00396108775706493
ENSG00000069011_16	2.9595095114854	0.00851857217761217
ENSG00000149926_13	2.9575604233968	0.00723837851581433
ENSG00000260249_3	2.94993026907026	0.0241817858652834
ENSG00000026559_14	2.93855727308324	0.0313391759390939
ENSG00000129951_19	2.9359292352029	0.0256432397486084
ENSG00000230798_5	2.93390697966598	0.0492099957977558
ENSG00000117122_14	2.93253524828216	0.0264469556670736
ENSG00000159263_16	2.92734238334213	0.0462551171730014
ENSG00000100604_13	2.91412820578801	0.0371842518894684
ENSG00000242265_6	2.88040760645251	0.00884004283359216
ENSG00000159212_13	2.87763016400272	0.0149906365028791
ENSG00000198963_11	2.87268534717956	0.0419817788176602
ENSG00000276644_5	2.85910033219808	0.0254476117638658
ENSG00000254726_3	2.85259640329892	0.000502710438965895
ENSG00000253308_2	2.84993523713779	0.0362579759212263
ENSG00000072832_15	2.84408439452293	0.0115306385134297
ENSG00000225489_7	2.84130758858216	0.0177708960190279
ENSG00000182379_10	2.82855477511219	0.028967950505846
ENSG00000101057_16	2.79386347212296	0.00561972703294693
ENSG00000182264_9	2.78393975897979	0.0148099390529098
ENSG00000136999_5	2.77846937736781	0.0260845732212839
ENSG00000267280_5	2.76309783464481	0.00680202780655809
ENSG00000140937_14	2.7485262569437	0.00119265648424127
ENSG00000121900_19	2.74650544336567	0.000340213434161255
ENSG00000142233_14	2.74455005185355	0.0065364163100226
ENSG00000168779_20	2.74008944129372	0.0433040547632114
ENSG00000160471_13	2.73061918753522	0.0217639481135586
ENSG00000175264_8	2.72773109109999	0.00646126853417454
ENSG00000143320_9	2.72682318389199	0.0113396279533467
ENSG00000231528_3	2.72618484094531	0.0302072932800036
ENSG00000183186_8	2.72161352695791	0.0268141208504277
ENSG00000230699_2	2.71194452880132	0.0435237343804129
ENSG00000182632_15	2.70813437141969	0.0406026975036422
ENSG00000148848_14	2.70314757155262	0.00401994604020612
ENSG00000161249_21	2.68355835322501	0.0407857948053985
ENSG00000185499_16	2.67739313262657	0.00278890652425853
ENSG00000104899_8	2.67714901886417	0.0305013262318676
ENSG00000141505_12	2.66784483430694	0.00236323468387588
ENSG00000136002_20	2.66707012736808	0.00433106716424477
ENSG00000176381_6	2.66335293377475	0.0343453633016265
ENSG00000116032_5	2.66271930976052	0.0216194450546085
ENSG00000125531_7	2.6471396191143	0.0318976687233564
ENSG00000256802_2	2.64587575417186	0.0242456103288496
ENSG00000105696_9	2.63905862672099	0.0357414842631877
ENSG00000078900_15	2.62683742993533	0.0154612636846086
ENSG00000183421_12	2.62257266952569	0.0450558278761286
ENSG00000162267_12	2.61651897904704	0.0474563442573836
ENSG00000105419_18	2.61228771475683	0.0463876758587733
ENSG00000108379_10	2.61145554081019	0.00802489805563925
ENSG00000090932_11	2.59745310006539	0.0449717378271204
ENSG00000149927_18	2.5824219897686	0.00326912959187339
ENSG00000287335_1	2.57832333461224	0.0296026767019301
ENSG00000235890_2	2.57726025228796	0.0496612334880292
ENSG00000188833_10	2.57225063742478	0.0413307444608054
ENSG00000240399_1	2.57001451046157	0.00488525764891705
ENSG00000152467_10	2.56136656909006	0.0388563193609327
ENSG00000162551_14	2.54686260103463	0.000931108034410722
ENSG00000168546_11	2.52567888682142	0.0290288761008308
ENSG00000069696_7	2.49465566154762	0.0122757895212598
ENSG00000188818_12	2.49279630166491	0.00551127554928423
ENSG00000101115_13	2.48457523019286	0.0419863849880744
ENSG00000131094_4	2.48395688434971	0.0449320600384502
ENSG00000146054_18	2.47893715072057	0.00180258785447527
ENSG00000114279_13	2.46792540626989	0.026618947506496
ENSG00000178531_6	2.46050163528335	0.0109684009989393
ENSG00000106333_13	2.45908543900745	0.0496521805184108
ENSG00000011332_19	2.44835448709551	0.000462218294502248
ENSG00000100985_7	2.43806369229841	0.0208160456047291
ENSG00000168447_11	2.4374879115905	0.0481582705421538
ENSG00000170049_9	2.43581311191461	0.0108404346462883
ENSG00000176720_6	2.43231942260693	0.00392453476329219
ENSG00000132639_13	2.43044800117321	0.00900363869834675
ENSG00000260001_6	2.42889746843194	0.00599903120510852
ENSG00000223573_7	2.42412599979767	0.0227831557005285
ENSG00000169750_9	2.4166116263552	0.0234305652586907
ENSG00000100156_10	2.41481090898951	0.0343600801239528
ENSG00000104888_10	2.4116040906615	0.0264334054816437
ENSG00000167971_16	2.41092457023577	0.0434451261835222
ENSG00000138795_10	2.4086496815995	0.0244132818279369
ENSG00000073605_18	2.40217320471754	0.0180817804418815
ENSG00000272720_1	2.40050696555493	0.00595143700299049
ENSG00000136943_11	2.38456282480701	0.00682927046424638
ENSG00000067840_12	2.38172598810197	0.0228676895088389
ENSG00000284713_1	2.3808802720097	0.0209322501933023
ENSG00000230910_4	2.37951977564397	0.0271487874628529
ENSG00000250067_12	2.35377245561813	0.000741232999088025
ENSG00000286282_1	2.34967783437973	0.0382398508431904
ENSG00000253661_2	2.34791276480306	0.0472164030355534
ENSG00000109705_8	2.34036682232593	0.0462168357390615
ENSG00000128298_17	2.33608933306797	0.00589747578616685
ENSG00000153404_14	2.33280473374969	0.0380197636297901
ENSG00000101203_16	2.32109045257607	0.0423541528998245
ENSG00000167968_13	2.32000454393326	0.00970538682314957
ENSG00000088340_17	2.31388066487874	0.0329155320633627
ENSG00000119866_22	2.31327094308678	0.0109967099686493
ENSG00000117399_14	2.30854893013732	0.0228201567189124
ENSG00000175352_11	2.30439639946009	0.00583340001637767
ENSG00000162433_15	2.30229752339291	0.0203429381322125
ENSG00000105717_14	2.29950849393337	0.0077896159044237
ENSG00000075618_18	2.29069612397059	4.84858735563591e-05
ENSG00000177359_20	2.28606230106487	0.02392403849961
ENSG00000125895_5	2.27989484752154	0.0100871142982882
ENSG00000177839_7	2.278593102133	0.0219995999444982
ENSG00000176956_13	2.27525147984135	0.0396934759646357
ENSG00000267892_1	2.27201987763999	0.0043804540017211
ENSG00000183971_10	2.2645025632663	0.0463971878908546
ENSG00000106327_13	2.25611060800475	0.0128462115124415
ENSG00000135451_13	2.25055944489211	0.0180807198799424
ENSG00000168743_13	2.23640101506305	0.03771449908657
ENSG00000110492_15	2.22489140386975	0.0127876033030935
ENSG00000220267_1	2.21392924778065	0.0487167560199091
ENSG00000167693_17	2.20913019366474	0.00339325737736592
ENSG00000167889_13	2.20403140098888	0.0441001938143338
ENSG00000261159_1	2.2028084794332	0.032183111037576
ENSG00000143590_14	2.1956555964938	0.0219126976116536
ENSG00000152315_5	2.19258207820342	0.0231435918091663
ENSG00000272636_4	2.1878446890733	0.0369160573331657
ENSG00000179299_17	2.18738162573968	0.0174304496230673
ENSG00000152076_19	2.18583912648504	0.0389935318549427
ENSG00000147889_18	2.18395142735203	0.000127232029059943
ENSG00000167772_12	2.17322453684548	0.00770151004937357
ENSG00000105737_9	2.17229910225312	0.0273646981199319
ENSG00000217801_10	2.16823861457452	0.0422432509052249
ENSG00000167614_14	2.16652560520357	0.0223780071729962
ENSG00000160957_14	2.16607826112476	0.000322696800902379
ENSG00000167513_9	2.16109766351976	0.011870425061289
ENSG00000113600_11	2.16046471300544	0.0487495262519723
ENSG00000203499_12	2.15985528463672	0.00197495262028966
ENSG00000064547_14	2.15172224868498	0.0146251257706749
ENSG00000175063_17	2.14708330579741	0.0218550756343579
ENSG00000073670_14	2.14236783898862	0.00877788644242857
ENSG00000147509_14	2.13610180250146	0.0213241162093792
ENSG00000160117_16	2.12742899960203	0.00130890209512637
ENSG00000204335_4	2.12337597636313	0.0272190489806497
ENSG00000067057_18	2.12275881694422	0.00155177387267799
ENSG00000165716_11	2.12059939519468	0.000771455523500517
ENSG00000108813_11	2.12043660033347	0.0369737674095332
ENSG00000143228_13	2.11116287552781	0.00965149070811007
ENSG00000106976_21	2.11082003507531	0.044719822480768
ENSG00000105880_7	2.10982778199657	0.0264339342603583
ENSG00000127564_17	2.10852128990112	0.0293698071427924
ENSG00000154856_13	2.10494162285358	0.0135584237114758
ENSG00000090971_5	2.10125470562524	4.64002212245574e-05
ENSG00000204950_4	2.0983207176194	0.0208865542862378
ENSG00000130558_20	2.09781251866856	0.00405849810871847
ENSG00000273604_2	2.09626691814449	0.0043914992709042
ENSG00000185842_15	2.093394415569	0.00852304746994077
ENSG00000188766_12	2.0921143414543	0.0196259919027716
ENSG00000247095_3	2.0872628156871	0.0178639519668823
ENSG00000162004_18	2.08158038812734	0.00575279696845613
ENSG00000083454_22	2.071495165281	0.0194999358074641
ENSG00000138180_16	2.07053338767348	0.0114565293374695
ENSG00000224848_2	2.07022066038005	0.00878525632424228
ENSG00000149243_16	2.06942550502055	0.0185947233530973
ENSG00000170577_8	2.06747712426394	0.0249914674131068
ENSG00000182472_9	2.06594587276165	0.0125689373462836
ENSG00000137501_17	2.06584093069753	0.0143338538509395
ENSG00000243449_6	2.06403762914128	0.00670779734072601
ENSG00000196218_13	2.06343315712979	0.0193623737076178
ENSG00000159958_7	2.06324174908729	0.0486245619236618
ENSG00000186185_14	2.06152430816456	0.0340439868929555
ENSG00000140534_14	2.05197314820915	0.0022347335065526
ENSG00000105255_11	2.05046569491139	0.0384316260328942
ENSG00000165633_13	2.04902793129446	0.0016066885852423
ENSG00000158292_7	2.04517465243937	0.0168096088579519
ENSG00000240771_8	2.04416606718129	0.0048838810876446
ENSG00000196358_11	2.03740936472455	0.0446358229934798
ENSG00000131188_12	2.02709789814746	0.0116224837164537
ENSG00000232022_7	2.01914889063294	0.0147356991656778
ENSG00000071539_14	2.01862690214175	0.015939130669509
ENSG00000167123_19	2.01167519243476	0.00199180182732203
ENSG00000144485_11	2.01111444766886	0.0165725890051024
ENSG00000240291_1	2.00953105852468	0.0014907727789471
ENSG00000160781_17	2.00649403500785	0.00883380817233194
ENSG00000131203_13	2.00572477142204	0.00818296084784706
ENSG00000130649_10	1.99700577190658	0.0462340411062246
ENSG00000171241_9	1.99590290034815	0.0422181235343495
ENSG00000185168_5	1.99572980646789	0.0498384193108669
ENSG00000180806_5	1.99550281965154	0.0141912450680976
ENSG00000166546_14	1.99516638253058	0.0297951398762715
ENSG00000148803_12	1.98615763552092	0.0197857676678867
ENSG00000174939_11	1.98304247769243	0.0204583158930195
ENSG00000103253_19	1.98295608398439	0.0316426546839776
ENSG00000164687_11	1.98085259783087	0.00594722109979742
ENSG00000166813_16	1.98033967352178	0.0172646090526097
ENSG00000272733_1	1.97032310324683	0.0135703410769376
ENSG00000119630_14	1.96844354626925	0.00166061646602809
ENSG00000106852_15	1.95687149659365	0.00837342470568709
ENSG00000167641_11	1.93621500622637	0.00517812593836192
ENSG00000181781_9	1.92860597218564	0.0488385788535793
ENSG00000196296_14	1.92521463998885	0.00552295265535525
ENSG00000169783_13	1.91880052729319	0.0103339545891877
ENSG00000167680_17	1.91874207225594	0.00230918248215304
ENSG00000254615_3	1.91650742779534	0.00280182417300241
ENSG00000262484_1	1.9155085185896	0.00980739366685181
ENSG00000275549_1	1.91348004297442	0.0223981840091556
ENSG00000169169_15	1.91181906534962	0.0204722184526041
ENSG00000080644_16	1.911325437352	0.0412997555027932
ENSG00000174871_11	1.90326684443395	0.0455303802277312
ENSG00000160469_17	1.90144351799524	0.00115272187367363
ENSG00000159713_11	1.90002736867803	0.00260359416932365
ENSG00000136274_9	1.8987176529294	0.0038574490868221
ENSG00000197558_13	1.89809867734373	0.0183548172298821
ENSG00000178999_13	1.89543972042743	0.0368053046136728
ENSG00000164611_13	1.89157969885247	0.0143691441674051
ENSG00000188130_14	1.88674902517106	0.0457007265391344
ENSG00000276043_5	1.88328026217323	0.0267020745497993
ENSG00000220201_7	1.88205839593388	0.00985487507586825
ENSG00000283674_3	1.87943677505717	0.0263805960819481
ENSG00000204172_12	1.87942283804537	0.0286692728991177
ENSG00000105855_10	1.87937402457249	0.0471872413651283
ENSG00000165695_10	1.87791525888514	0.00992643004421106
ENSG00000151651_16	1.87539191541721	0.000470953207498308
ENSG00000135740_17	1.87309440717473	0.00336270204249245
ENSG00000160191_18	1.87209112137443	0.00061804844944039
ENSG00000154920_15	1.86634394000566	0.0028516325553606
ENSG00000154099_18	1.86632857335203	0.00273313938537048
ENSG00000260428_3	1.8643002790582	0.0282239904494603
ENSG00000100968_14	1.86096394022162	0.0230012375235412
ENSG00000196074_13	1.86067929999245	0.0233753829180915
ENSG00000026025_16	1.86029409216217	0.000162161645271467
ENSG00000262691_1	1.85583312796064	0.00404491836259837
ENSG00000128011_5	1.85519182679339	0.0140653201353031
ENSG00000065328_17	1.85517079036241	0.00924320359704354
ENSG00000173581_8	1.85466300614118	0.00175389732152979
ENSG00000275367_1	1.85445351798622	0.0267689655901979
ENSG00000204248_11	1.85287662131303	0.0130139670989562
ENSG00000213853_10	1.84682152128802	0.00230739985489054
ENSG00000171617_14	1.84181111594077	0.00287899143460435
ENSG00000170122_5	1.83574226612305	0.0262168703169778
ENSG00000143797_12	1.8336504799188	0.000227626583779285
ENSG00000205078_6	1.83268353224333	0.0303354655846087
ENSG00000107821_15	1.83256607974529	0.00138292054165422
ENSG00000088881_21	1.83198493215206	0.0289987997063168
ENSG00000155367_15	1.83091415562453	0.0389172646929797
ENSG00000085999_13	1.83055941168083	0.010967847177702
ENSG00000067191_16	1.82920871593072	0.00117730185102447
ENSG00000147804_10	1.82847948886436	0.0117719875038283
ENSG00000159871_15	1.82607376964429	0.0188732653839851
ENSG00000142303_14	1.82525306316714	0.0292035308980975
ENSG00000276529_1	1.82097534682811	0.00503735525867778
ENSG00000170312_16	1.82032912858797	0.0398675099704514
ENSG00000111087_10	1.8103866465602	0.0279897523835268
ENSG00000089685_15	1.79674771106899	0.0337076632897098
ENSG00000199753_1	1.79671831471268	0.00502828488117482
ENSG00000279108_1	1.79142705806582	0.0016839188625543
ENSG00000157227_13	1.78450391172998	0.00036731097071662
ENSG00000168078_10	1.78317583029119	0.0452037101184473
ENSG00000129810_15	1.78269853153553	0.0332493129018841
ENSG00000161682_15	1.78073915108224	0.0257852394911039
ENSG00000261220_2	1.77276318143004	0.00449288297046415
ENSG00000131941_8	1.77210888412586	0.0330440932767851
ENSG00000116544_12	1.771856639044	0.0425413104473368
ENSG00000257704_4	1.76837191246388	0.0039371678485835
ENSG00000135476_12	1.76741007191866	0.00394792196851094
ENSG00000178623_12	1.76559980631269	0.0228062045886045
ENSG00000225828_1	1.76467182662304	0.00251880817614026
ENSG00000166803_14	1.76456024852684	0.0208363343038538
ENSG00000171208_10	1.76025999720463	0.000208413081452679
ENSG00000121621_7	1.75221091962579	0.0125493957549742
ENSG00000157833_13	1.75195909617513	0.0272043464692963
ENSG00000204839_9	1.75188104204548	0.0329691813400703
ENSG00000157456_8	1.75151386734589	0.0314253842852006
ENSG00000158402_20	1.74972541864203	0.0148070643984966
ENSG00000119969_15	1.74607554689953	0.0010983798306478
ENSG00000148468_17	1.74536889508657	0.00207842019801624
ENSG00000136881_12	1.7431478443654	0.0431859347896505
ENSG00000075218_19	1.74002714054194	0.0179388305770779
ENSG00000168268_11	1.73354250745235	4.15325887876584e-05
ENSG00000196208_14	1.72654442398028	0.0211224016259622
ENSG00000213347_10	1.72652889992298	0.00268772536882983
ENSG00000105655_19	1.72636660869791	0.0401950922189521
ENSG00000163072_16	1.72588669271378	0.00444908157466106
ENSG00000196155_13	1.72437594525774	0.00541011436139736
ENSG00000176428_6	1.72171349941896	0.0188522393332976
ENSG00000171462_15	1.71864128433604	0.00850091661707883
ENSG00000093009_11	1.7138233436826	0.0395342279530647
ENSG00000165480_16	1.70905609995959	0.0288873335041149
ENSG00000187951_11	1.70875059452592	0.0174768095653779
ENSG00000003249_15	1.70859180921866	0.0448698520889958
ENSG00000170545_17	1.70772430957235	0.000458549157700667
ENSG00000167900_12	1.70642387118839	0.0329149279841103
ENSG00000241288_8	1.70417431907138	0.0143913866083311
ENSG00000168487_20	1.70258844138301	0.00108418647372622
ENSG00000160949_17	1.69986996659267	9.41930066379647e-05
ENSG00000183010_17	1.69671517932237	0.0139465134377224
ENSG00000161888_11	1.69614853589902	0.0381229564099915
ENSG00000101213_7	1.69504586821193	0.0424689358378225
ENSG00000135916_16	1.69263103820977	0.00581817108272968
ENSG00000198467_16	1.68627155348063	0.0269280968931996
ENSG00000160323_19	1.68425632411689	0.00180774627864799
ENSG00000099284_15	1.67963870260291	0.00465902356217847
ENSG00000111665_12	1.6690686698337	0.0119289804963431
ENSG00000223749_11	1.66324036502955	0.0101539276582378
ENSG00000165802_23	1.65495360545563	0.0153189304787935
ENSG00000196562_14	1.65336665214628	0.00184526971203117
ENSG00000258315_5	1.65288378166516	0.0150716706277098
ENSG00000213199_8	1.65159874616544	0.0172732955183418
ENSG00000008300_17	1.65083632161678	0.0163183641380317
ENSG00000167549_18	1.65073558596578	0.0430397809811317
ENSG00000260911_2	1.64760476270319	0.0260905449810574
ENSG00000104967_8	1.64414812787238	0.0139351672455593
ENSG00000167695_15	1.64285026962399	0.00166881161909026
ENSG00000127990_19	1.64034768296391	0.0111083014644814
ENSG00000167702_13	1.63960929494083	0.00632210902338102
ENSG00000213398_8	1.63789046683229	0.0137025940280537
ENSG00000213420_8	1.63734195561842	0.0054693804152989
ENSG00000117632_23	1.63361825739	0.00108312777644668
ENSG00000160360_13	1.63177314732794	0.0209147693985257
ENSG00000237649_8	1.63054619352034	0.0232877999340197
ENSG00000137563_13	1.62936357728007	0.00115328920546251
ENSG00000117425_14	1.62918202771291	0.0236253986431084
ENSG00000182324_7	1.62845163562959	0.000954533271524204
ENSG00000198720_13	1.62288715148898	0.000646662615087094
ENSG00000120896_13	1.6217743801403	0.000772417310841623
ENSG00000119408_17	1.62057388396042	0.00610256804621264
ENSG00000162779_22	1.6168044001201	0.0335481463917547
ENSG00000256546_2	1.61126960072567	0.0447071473686539
ENSG00000224420_3	1.60920013357276	0.013818658791972
ENSG00000260260_1	1.60666626849047	0.00275802504670417
ENSG00000157992_12	1.60240513036031	0.0411294676442325
ENSG00000129646_14	1.60129682765297	0.00943731285074935
ENSG00000263235_1	1.60047013822621	0.0493563858564846
ENSG00000179954_16	1.60045936642584	0.0263399354925044
ENSG00000108786_11	1.600063132145	0.0196225832758689
ENSG00000180914_10	1.59821610390608	0.0273201466980174
ENSG00000085465_13	1.59600470043603	0.0129114988155543
ENSG00000005448_17	1.58468974188169	0.00424334023255959
ENSG00000100918_13	1.58379406247109	0.0156102222881863
ENSG00000140931_20	1.58013445836569	0.000294423830506577
ENSG00000182600_9	1.57583143124182	0.00750695912755418
ENSG00000130635_16	1.57418222297457	0.00690840971395186
ENSG00000132359_15	1.57335244864089	0.042162449972628
ENSG00000214694_12	1.57130029680581	0.0063177813099413
ENSG00000166851_15	1.56542191382127	0.0288720428990285
ENSG00000136149_6	1.56403447856365	0.0016412885316617
ENSG00000142102_16	1.56387071802195	0.0378354508236257
ENSG00000099256_19	1.56295037313693	9.11632608474721e-05
ENSG00000253716_6	1.55152073327956	0.000338404999487515
ENSG00000080986_13	1.55047078706937	0.0352096417114909
ENSG00000100162_15	1.54912299446902	0.0459686978406413
ENSG00000134690_11	1.54799602520272	0.0162543591064969
ENSG00000163462_18	1.54653593235778	0.0488468374062121
ENSG00000129295_9	1.54316443194818	0.00112546800067948
ENSG00000131351_15	1.54023035869762	0.000240272117975827
ENSG00000051180_17	1.53889539969779	0.0210489282240115
ENSG00000002587_10	1.53001594666372	0.030840827731355
ENSG00000115163_15	1.52795221726809	0.0421717139547566
ENSG00000117724_13	1.52546547002065	0.026620471516037
ENSG00000185347_18	1.52384080742614	0.00127984137691113
ENSG00000129946_10	1.523377263526	0.0373537192482217
ENSG00000262580_5	1.52259565466464	0.011021877297411
ENSG00000182685_7	1.52236332050127	0.00355873008621196
ENSG00000272870_3	1.5207210078317	0.0176055989663755
ENSG00000134874_18	1.51533301467894	0.00510749831698853
ENSG00000249859_12	1.51496040664905	0.00297816350235334
ENSG00000142945_13	1.51151855296529	0.0301390619215281
ENSG00000173894_11	1.5060709821337	0.0288057229351138
ENSG00000158106_14	1.50560891300996	0.0140477568395597
ENSG00000205129_8	1.50560476857701	0.0328533894188148
ENSG00000267107_8	1.5037637340063	0.0453733430673116
ENSG00000197457_10	1.50344969308995	0.0173364093597674
ENSG00000271335_6	1.49589531195822	0.0117070674405041
ENSG00000026652_15	1.48988930690743	0.00942822460810164
ENSG00000186907_8	1.48689754990555	0.047964449633532
ENSG00000267838_2	1.4851125201871	0.0333034121099883
ENSG00000163013_12	1.48250457679217	0.0339477987534776
ENSG00000170629_14	1.48084256658277	0.012644261755747
ENSG00000131153_9	1.47969304998663	0.0122157495390448
ENSG00000165568_18	1.47772550708075	0.0285736004711933
ENSG00000102057_10	1.47425690584397	0.0324204002084929
ENSG00000180921_7	1.47139094856417	0.0011238707684759
ENSG00000122952_17	1.4681015235416	0.011000034896567
ENSG00000160293_17	1.46796239989221	0.0181636637949686
ENSG00000187730_9	1.46721865742142	0.0176579247288496
ENSG00000197989_14	1.46569795821034	0.00405543934436153
ENSG00000118242_16	1.46333129734166	0.024264038997176
ENSG00000189343_7	1.45406651637928	0.00287069675747533
ENSG00000068489_13	1.45243246599478	0.0366795862395453
ENSG00000206567_10	1.4506667184878	0.00226653151899025
ENSG00000091879_14	1.44839365306829	0.0135291956774552
ENSG00000234498_3	1.44684397688537	0.00573514418999804
ENSG00000288596_2	1.44617839260069	0.00139839036561909
ENSG00000197275_14	1.44564076939911	0.00478129269036845
ENSG00000136982_6	1.44496506884737	0.00221096737972355
ENSG00000137070_18	1.44353054837461	0.012256029477202
ENSG00000283709_1	1.44283009095023	0.0412412692539762
ENSG00000121068_14	1.44201411838118	0.0437731830311016
ENSG00000144935_15	1.43626017258999	0.00497417707083257
ENSG00000140451_13	1.43586933588827	0.0329470547375572
ENSG00000152253_9	1.43565609180796	0.0241851409183724
ENSG00000127586_17	1.43459503052951	0.00200272623746613
ENSG00000259065_2	1.43355824002798	0.0246804769710077
ENSG00000071564_17	1.43329679172774	1.78912143990783e-06
ENSG00000262089_1	1.43111562099352	0.00638222833702252
ENSG00000206417_8	1.42880353402828	0.0077571989040062
ENSG00000173531_15	1.42654163813851	0.0318657637321896
ENSG00000002586_20	1.42467622213133	0.000276906807981548
ENSG00000164283_13	1.42256764827096	0.00780575188110673
ENSG00000075826_17	1.41916779382616	0.00223834672276156
ENSG00000141527_18	1.41728263209514	0.0259317951312897
ENSG00000144554_12	1.4157171428774	0.00725913595172858
ENSG00000148154_10	1.41552562197587	0.0285875328420382
ENSG00000176014_13	1.40574424808519	0.00888266757323435
ENSG00000261971_8	1.40507384988887	0.0112056958311557
ENSG00000130511_16	1.40397695001219	0.000107761023850562
ENSG00000113758_13	1.40284771233775	0.042381895567789
ENSG00000163132_8	1.40196775332068	0.0153074185424533
ENSG00000187068_3	1.40061879506632	0.00403970742368868
ENSG00000131747_15	1.40017553859584	0.0451024315709515
ENSG00000176387_7	1.398068618614	0.0489169993928053
ENSG00000120658_13	1.39645678211596	0.0187221406157248
ENSG00000169679_15	1.39087692145102	0.0493260176464506
ENSG00000123975_5	1.38961157751999	0.00801878912650121
ENSG00000034510_6	1.38868615504838	0.000734738958946457
ENSG00000234160_1	1.38694667922321	0.00858047398393761
ENSG00000187961_14	1.38619920756525	0.0332727156684732
ENSG00000117411_17	1.3859369663503	0.000122953671206162
ENSG00000142621_19	1.3854033171426	0.0273935886818869
ENSG00000188229_6	1.38227244688763	0.00182704963900396
ENSG00000268189_2	1.38036749353564	0.0445432700222192
ENSG00000229852_4	1.37632453097286	0.0389873692684389
ENSG00000269069_1	1.37377982577539	0.0487535506639686
ENSG00000186567_13	1.37349368301866	0.0119883066798483
ENSG00000151725_12	1.36423965146421	0.0198785450212796
ENSG00000049768_16	1.35542011931176	0.0316318845238001
ENSG00000233016_7	1.35516624611246	0.00115362791643188
ENSG00000105426_17	1.35368353026149	0.00721933654389919
ENSG00000235092_6	1.35284941587552	0.0266197038715581
ENSG00000283498_1	1.35050947514622	0.00472191006752759
ENSG00000233223_3	1.34975828995755	0.00673393938780651
ENSG00000102878_17	1.34687968393118	0.0184225274822982
ENSG00000279088_1	1.34687664637328	0.0152552586806444
ENSG00000146670_10	1.3437964027938	0.0378387154878018
ENSG00000079462_8	1.34356865128109	0.00430911105199655
ENSG00000143554_14	1.34231979766805	0.00782699667082463
ENSG00000006042_12	1.34227470010467	0.0385771800453913
ENSG00000105245_9	1.34207587205622	0.00394021185471447
ENSG00000146677_7	1.34160162276848	0.0346057727072984
ENSG00000185189_18	1.33838813384317	0.0255363256956741
ENSG00000164045_12	1.33437067060777	0.0403582195562318
ENSG00000143499_14	1.33339632758486	0.000401286901282136
ENSG00000075702_18	1.32211843637762	0.0455177530155942
ENSG00000133874_2	1.32201096226799	0.0163000604124845
ENSG00000273230_1	1.31996432702258	0.00915736885671522
ENSG00000213983_12	1.31751881977519	0.0106790107283533
ENSG00000179698_14	1.31569490875321	0.0202524613858251
ENSG00000174938_14	1.31517961784439	0.0232269694973571
ENSG00000196781_16	1.31462434088137	0.00227756338142982
ENSG00000213903_9	1.31300872586591	0.00379969538698156
ENSG00000161328_11	1.31158723176857	0.0183622143989502
ENSG00000166845_15	1.31025739094544	0.0259295262683809
ENSG00000125534_10	1.30975805832319	0.0227332933951057
ENSG00000163808_17	1.30894594934387	0.0416747176587663
ENSG00000285756_2	1.30861855112012	0.00957059360994733
ENSG00000175265_17	1.30511379708736	0.00272259010143301
ENSG00000111247_15	1.30341617159893	0.0230499419011408
ENSG00000226210_3	1.30102262026036	0.0124419352805136
ENSG00000100321_15	1.30075765950251	0.0265464514379379
ENSG00000100097_12	1.29996943523453	0.0108099883310268
ENSG00000006025_12	1.29964187373319	0.0080871047013004
ENSG00000144476_6	1.2978233572456	0.0339898397164509
ENSG00000234741_8	1.29688474836399	0.00294060275843234
ENSG00000156802_13	1.29507665529937	0.000931244596302532
ENSG00000169992_10	1.29483036389598	0.00348314595055909
ENSG00000164104_12	1.29421980618463	0.00382023762164703
ENSG00000137101_13	1.29349886490025	0.038006364385785
ENSG00000085840_13	1.29342476872733	0.0456568098260592
ENSG00000162062_15	1.28888937764222	0.0189342053615832
ENSG00000283041_1	1.28865860076374	0.00470110372256961
ENSG00000273796_1	1.2884959149566	0.0407267305634082
ENSG00000004777_18	1.28817675909649	0.0229056123327637
ENSG00000108106_14	1.28747981286709	0.00275466660796028
ENSG00000136942_15	1.28621036272375	7.53566699180053e-05
ENSG00000140988_16	1.28217231479537	0.000448252012122719
ENSG00000161912_18	1.27867292062897	0.0382448144733378
ENSG00000134222_16	1.27744195490236	0.0460214504884544
ENSG00000024422_12	1.27501371181163	0.0167595384489777
ENSG00000234771_3	1.27472551314471	0.0175853794775165
ENSG00000133247_14	1.27322190111774	0.000704224286134887
ENSG00000183682_8	1.27307609655818	0.0133528953871847
ENSG00000168476_12	1.27203547806455	0.00107195205319241
ENSG00000255717_7	1.26913982985511	0.000683678860318077
ENSG00000222041_11	1.26507329436214	0.00369975612882966
ENSG00000213722_10	1.26389150783822	0.0028942418614257
ENSG00000181588_16	1.26357856164166	0.00648279461761256
ENSG00000120913_23	1.26136437237966	0.0269242617485825
ENSG00000105538_10	1.26065597729462	9.39630031727845e-05
ENSG00000140682_19	1.25823415792624	0.0405734901132601
ENSG00000204305_14	1.25342571505824	0.0175801458750666
ENSG00000103044_11	1.25340590266192	0.0491106856613144
ENSG00000177707_11	1.24920310735133	0.044544171899581
ENSG00000076382_17	1.24855562012739	0.00436099436263167
ENSG00000149273_15	1.24852595753752	0.000406075479969687
ENSG00000171388_12	1.24852571680142	0.0316823611797747
ENSG00000132535_21	1.24745789389365	0.00257984517425529
ENSG00000135736_6	1.24729983217443	0.00206728219016104
ENSG00000063177_13	1.24642202812402	0.00190209115027097
ENSG00000114554_11	1.24539996562422	0.00171936472748485
ENSG00000242071_3	1.2449853588825	0.00525848658408931
ENSG00000105088_8	1.24452995464166	0.0483889716355207
ENSG00000142279_13	1.24424860211242	0.0215032624210674
ENSG00000105011_9	1.24272188287568	0.0460365729830097
ENSG00000148303_17	1.24038468001161	0.000209076224884755
ENSG00000250571_7	1.23947519509753	0.00321117329862632
ENSG00000204291_11	1.23855976696998	0.0323499811239157
ENSG00000265688_2	1.23829901847977	0.00625006819757729
ENSG00000106688_12	1.23752327495545	0.0464511910441884
ENSG00000236609_4	1.23350826632348	0.0300846408132586
ENSG00000197958_13	1.23221301318163	0.000287867514395911
ENSG00000244398_1	1.23049583278293	0.00272245371959452
ENSG00000242125_3	1.22809601554153	0.00380623199499841
ENSG00000175643_10	1.22700947240456	0.027122030826785
ENSG00000176454_14	1.22519476064761	0.00562402730788124
ENSG00000145014_18	1.22479519545538	0.0066436494130121
ENSG00000173295_7	1.22423170439757	0.0156114436015656
ENSG00000213694_6	1.2208824097926	0.0305811243703078
ENSG00000236552_2	1.2182929449807	0.00231734674874253
ENSG00000163584_18	1.21805571142383	0.00405214674542624
ENSG00000273373_1	1.21741463494956	0.0195623193316968
ENSG00000105372_8	1.21703041273907	0.000896723800661646
ENSG00000214021_16	1.21201730947289	0.0146432472631949
ENSG00000100479_13	1.20821306540829	0.0198689205052841
ENSG00000065268_11	1.20664561085686	0.00185392236406793
ENSG00000106404_14	1.20656228869339	0.00193966302170994
ENSG00000142541_18	1.20613509653444	0.000773455044423935
ENSG00000136492_9	1.20510514926718	0.00963587325482282
ENSG00000274020_4	1.20344812843409	0.0334356065302301
ENSG00000261526_2	1.20275288506108	0.0249616427861681
ENSG00000161643_13	1.20258520911559	0.0201819847724536
ENSG00000203497_2	1.19928268134694	0.0103109509073671
ENSG00000203760_9	1.19908847363747	0.0324675720235401
ENSG00000011478_13	1.19866192449126	0.00010727703063851
ENSG00000225032_5	1.19730228547912	0.016073606410862
ENSG00000166582_10	1.19592413181496	0.00174729095089666
ENSG00000077713_19	1.19505711977695	0.0154903368837663
ENSG00000245910_8	1.195011199813	0.000151946250193184
ENSG00000122483_17	1.19396476832299	0.0319434208759853
ENSG00000158286_13	1.19339278308936	0.0367311356450347
ENSG00000100297_16	1.19277200608447	0.00731579737586461
ENSG00000142046_15	1.192655230574	0.00898483042039474
ENSG00000172244_9	1.18806818790638	0.0211860473622459
ENSG00000171425_10	1.1876609706909	0.00288721331034641
ENSG00000221944_9	1.18495773485462	0.00312353736568226
ENSG00000138326_21	1.1838521473228	0.00119272439244661
ENSG00000165684_4	1.18312088670767	0.00188619315307059
ENSG00000049323_16	1.18027313661449	0.00236830919584089
ENSG00000108107_15	1.17433308406443	0.000859880992128112
ENSG00000232573_1	1.17347731610885	0.00941215893063331
ENSG00000225697_13	1.16674631983475	0.00474043510821493
ENSG00000178980_15	1.1659888548395	0.00449802153796431
ENSG00000109771_15	1.16492918121515	0.0126300822855941
ENSG00000280077_1	1.16262661735677	0.014367975475294
ENSG00000123473_16	1.16138524416594	0.0155484469281813
ENSG00000138160_7	1.16003594270632	0.0298642815027845
ENSG00000134057_15	1.15936874558551	0.0327119823544397
ENSG00000229119_3	1.15573922754467	0.0488330210095423
ENSG00000159259_8	1.15536381690331	0.0217594636807809
ENSG00000188486_3	1.15266563718513	0.00817361493905234
ENSG00000196689_12	1.15255574214488	0.0450595372209078
ENSG00000269352_1	1.15038931813721	0.0250102472764421
ENSG00000158169_13	1.148112573018	0.0104383249420801
ENSG00000260317_1	1.14582710403687	0.0231344167425943
ENSG00000142731_11	1.1451418195426	0.0458350664800778
ENSG00000260793_2	1.14507143902398	0.0280240601504546
ENSG00000164403_15	1.14506698543592	0.0060746615934534
ENSG00000176593_8	1.14481269060681	0.0491308444469125
ENSG00000229124_7	1.14440720377602	0.0128678059083327
ENSG00000163126_15	1.14347195683783	0.0458813962080887
ENSG00000182963_11	1.13762938530618	0.0427633185012451
ENSG00000090097_22	1.13614153138461	0.0109013485658943
ENSG00000141756_19	1.13032762236637	0.0133128896265004
ENSG00000225200_2	1.12969774403282	0.0202613753445539
ENSG00000162244_12	1.1212203490985	0.00301170181389691
ENSG00000137970_7	1.1145968662297	0.00295502908802634
ENSG00000179967_11	1.11454947741705	0.0223736333696963
ENSG00000062822_15	1.11339817555418	0.00300802827227805
ENSG00000214212_9	1.11318945850036	0.0445985650885018
ENSG00000180190_12	1.11318915945273	0.0119048523262181
ENSG00000141965_5	1.1111018364373	0.0301495985951671
ENSG00000260563_3	1.11015877638048	0.0179890664451534
ENSG00000163794_6	1.11010590949803	0.0387240447183983
ENSG00000137135_18	1.1095209342163	0.0389939119137592
ENSG00000179820_16	1.10813129214442	0.0151589985535998
ENSG00000169231_13	1.10807627450061	0.0162721070525962
ENSG00000187244_12	1.10679394847388	0.0022590486687326
ENSG00000142634_13	1.10503481682799	0.00349148209107923
ENSG00000008988_11	1.10431830565118	0.000758498596975271
ENSG00000130529_16	1.10217098767212	0.000413633736197135
ENSG00000102901_13	1.10131492801823	0.0127845823047827
ENSG00000237039_1	1.09959931054882	0.0207284423724715
ENSG00000101003_10	1.09807493165956	0.0230585309917472
ENSG00000170485_17	1.09484231491843	0.0164947627258829
ENSG00000110328_6	1.0927288169027	0.0107250868302619
ENSG00000148384_14	1.09190005927165	0.00107480850842325
ENSG00000141570_11	1.0896358409748	0.0232270681418079
ENSG00000215126_10	1.08853631730728	0.0243282570380342
ENSG00000169733_12	1.08674787326158	0.000747948392278728
ENSG00000158062_20	1.08625352455889	0.00249024745072991
ENSG00000130270_16	1.08595588957914	0.0489382687084877
ENSG00000187840_5	1.08554557233998	0.0223817269681536
ENSG00000196312_15	1.08483188023067	0.000343399809518822
ENSG00000105640_13	1.08451596777386	0.00135131257737296
ENSG00000173638_19	1.0801318794473	0.00401775235080648
ENSG00000206530_11	1.0795718153288	0.0283145007098484
ENSG00000213015_9	1.0791082931471	0.000776574964754813
ENSG00000161016_18	1.07789988350387	0.000232027990447928
ENSG00000125319_15	1.07497688643696	0.0429233099701357
ENSG00000173137_12	1.07365259165374	0.00733655251009476
ENSG00000175455_16	1.07322082075208	0.00769106619403221
ENSG00000182325_11	1.07314961280746	0.00190698567147248
ENSG00000160298_18	1.07242287413448	0.00650973318924383
ENSG00000259953_2	1.07053779021888	0.0234036673727677
ENSG00000013573_17	1.06939438509195	0.00590975841467554
ENSG00000274602_5	1.06846291023133	0.0460888376290226
ENSG00000110651_12	1.06796054322424	0.000139186856437978
ENSG00000175130_7	1.06786561746543	0.0397948730338343
ENSG00000172167_8	1.06461465418698	0.0117004879223778
ENSG00000170430_10	1.06457991566855	0.00855648308137226
ENSG00000072071_16	1.0632104458988	0.0346131538516399
ENSG00000137807_16	1.06234265173422	0.0478632863845356
ENSG00000005189_20	1.06055362499714	0.0410843214854579
ENSG00000181404_17	1.05900832437963	0.0234829425855038
ENSG00000169692_13	1.05696205454304	0.0274257116236657
ENSG00000165661_17	1.05383044613128	0.00314318192199092
ENSG00000188315_8	1.05182899291309	0.00279813614760518
ENSG00000123374_11	1.05131144197717	0.00346555658894052
ENSG00000204946_10	1.04661844430582	0.00529042222192695
ENSG00000109736_15	1.04489007976022	0.00596067525128775
ENSG00000102760_13	1.04442358974386	0.0313228054979553
ENSG00000090006_18	1.04441190204775	0.03930040822206
ENSG00000203896_10	1.04422271019937	0.0406653927265632
ENSG00000244617_2	1.043702410287	0.0281832117980438
ENSG00000173457_11	1.04275611614797	0.00885928234355355
ENSG00000140525_19	1.04179717232899	0.0214664218868561
ENSG00000147144_13	1.04151232777765	0.0213346767966627
ENSG00000130332_15	1.04075361036324	0.00190857691857338
ENSG00000184897_6	1.0406600562606	0.00191153911440557
ENSG00000247092_7	1.0372559455886	0.00264163409056093
ENSG00000104529_17	1.03621361941883	3.8382072801267e-06
ENSG00000212694_8	1.03604817320155	0.0391193218077698
ENSG00000184916_9	1.035028917679	0.0440345165451918
ENSG00000149257_16	1.03450640533557	0.00784035964611776
ENSG00000165698_16	1.03375463297706	0.00938373607384854
ENSG00000142937_12	1.03336013787584	0.00164592232151885
ENSG00000119772_17	1.0330810029813	0.0119980064849292
ENSG00000269399_2	1.03129652042634	0.0411125030474473
ENSG00000117676_14	1.02676959825863	0.00524515673889734
ENSG00000119403_15	1.02488364080958	0.00768979602812337
ENSG00000239779_7	1.02120152078721	0.00458886116387384
ENSG00000176155_19	1.01883942731336	0.0427872785743535
ENSG00000271869_1	1.0171989288025	0.0486435977837109
ENSG00000165724_6	1.01463900835061	0.00226425755887995
ENSG00000170684_9	1.01146093234756	0.0413403042123074
ENSG00000097046_13	1.01123731587248	0.0463748462741487
ENSG00000166508_18	1.01105223558442	0.00655256425414878
ENSG00000182841_12	1.01045870350982	0.0142937080868085
ENSG00000143147_14	1.00753645644593	0.0434168089765877
ENSG00000159147_18	1.00685993479389	0.00220197286557067
ENSG00000178053_20	1.0058875314675	0.0182664980165798
ENSG00000213442_5	1.00414168759029	0.0108569198161299
ENSG00000051128_19	1.0036137046193	0.0307317677763759
ENSG00000131470_15	1.00256281821876	0.0364556413466584
ENSG00000130255_13	1.00099055170815	0.00681694633587208
ENSG00000091651_9	1.00098488432517	0.0340558339885881
ENSG00000177732_8	0.999169597670273	0.00501076012570759
ENSG00000166441_13	0.997818002466813	0.0177664992938335
ENSG00000243970_3	0.994616679139217	0.0418592082397594
ENSG00000107833_10	0.994600967350953	0.0426552693003159
ENSG00000110697_13	0.993581973726664	0.0389676036355406
ENSG00000242086_8	0.99332592775866	0.0357943990819085
ENSG00000105472_13	0.989932139036631	0.0302013414952504
ENSG00000185838_14	0.987918743285744	0.0124257253314015
ENSG00000197858_11	0.987772399329183	0.00802624522206924
ENSG00000196405_13	0.986945251820218	0.00237900423752819
ENSG00000156011_17	0.986717885725605	0.00649395397839184
ENSG00000119333_11	0.986439662720283	0.0182545935852329
ENSG00000223768_2	0.983123042540728	0.00913066159042215
ENSG00000231500_7	0.98196371376271	0.00781582497515398
ENSG00000080947_15	0.980295342691436	0.0259511941760783
ENSG00000205581_11	0.977962942419341	0.000542177606951514
ENSG00000148331_12	0.975261441883799	0.00209502863749744
ENSG00000131116_12	0.975125637990727	0.00603380810648969
ENSG00000237441_10	0.974300526037126	0.000228792406700193
ENSG00000181135_16	0.973245316553902	0.00146343556360954
ENSG00000177410_13	0.972590211198521	0.0302579870328846
ENSG00000137054_16	0.972467454622843	0.00492363992588478
ENSG00000080823_23	0.969091849753684	0.00142659339616958
ENSG00000198546_15	0.968469216690052	0.0086936446012336
ENSG00000240342_3	0.968226456222012	0.0126042471696573
ENSG00000183684_8	0.966201469776483	0.0045526230797626
ENSG00000226696_6	0.965350294066965	0.0282175902314317
ENSG00000186166_9	0.964777522419012	0.0219306476456364
ENSG00000108465_15	0.960681408772105	0.0468679964374357
ENSG00000188372_15	0.960532880066476	0.0331567147335477
ENSG00000115825_11	0.95970086183299	0.0368858116387873
ENSG00000230202_1	0.959426694621595	0.0315808412088859
ENSG00000198039_11	0.959152482340692	0.0380495048717019
ENSG00000105643_10	0.957397976903035	0.0225760126771524
ENSG00000148362_11	0.957002219581227	0.00978054349598445
ENSG00000104738_18	0.955525308752779	0.000701436111237982
ENSG00000241343_10	0.955523287988656	0.0264107954105429
ENSG00000147604_14	0.954778649824005	0.0012810989114807
ENSG00000144713_13	0.954136657673326	0.00713922047561589
ENSG00000014138_9	0.952996423626431	0.030520861982086
ENSG00000197756_10	0.95147986202053	0.00861801961970961
ENSG00000130748_7	0.951099828928218	0.011269903485561
ENSG00000269929_3	0.949572278444618	0.0489228743002327
ENSG00000187514_17	0.949003348987488	4.99870241694265e-05
ENSG00000182154_8	0.946533225150809	0.0498821954715713
ENSG00000232442_1	0.946154207694624	0.0197299509127273
ENSG00000186352_9	0.945251482496591	0.0380371008441461
ENSG00000099904_16	0.943107769902214	0.00965262665773996
ENSG00000181045_15	0.94256876419777	0.0437357155033977
ENSG00000184465_16	0.940345420879217	0.0167303831789422
ENSG00000236144_8	0.939735100479013	0.0213586783280472
ENSG00000167766_18	0.939519264218826	0.0166370078385243
ENSG00000137154_13	0.938542270220534	0.00201563297874473
ENSG00000171703_17	0.938477679435079	0.00862609143387894
ENSG00000153558_16	0.937194276229528	0.0110689573401074
ENSG00000103202_13	0.93439384753298	0.0435590992590201
ENSG00000182899_17	0.932681389136166	0.00267395321221792
ENSG00000105486_14	0.931673272834738	0.00210440886850837
ENSG00000168028_14	0.931605293391899	0.00375488133310538
ENSG00000104859_15	0.93011701121732	0.00098664792991269
ENSG00000215067_10	0.928882869538769	0.0169615362475323
ENSG00000115268_10	0.927689840178962	0.00621939024948817
ENSG00000185697_16	0.925033828850342	0.0411302732269521
ENSG00000198169_9	0.923883854388835	0.00850269344918936
ENSG00000116670_15	0.922758721510985	0.00579735100192641
ENSG00000244879_8	0.922583620092384	0.0400206460951081
ENSG00000166130_15	0.922511729939946	0.0171836158348241
ENSG00000171603_18	0.922413700191585	0.00734201220690957
ENSG00000138658_16	0.920873434816088	0.0496775335875584
ENSG00000233762_3	0.91989109115228	0.0469583367011412
ENSG00000221869_5	0.91673880974024	0.0493031756608843
ENSG00000120693_14	0.91593169952596	0.0478644447934184
ENSG00000243660_11	0.915078831184492	0.0132883992080506
ENSG00000114670_14	0.914468955523725	0.0262936625014939
ENSG00000182240_16	0.912825748682582	0.0423003243041764
ENSG00000134419_15	0.908800923831466	0.00284595554770278
ENSG00000149743_14	0.908409192011169	0.00857490613803331
ENSG00000123154_12	0.908035747664789	0.0347245177454199
ENSG00000141258_13	0.906331546980861	0.0175124429948156
ENSG00000104907_12	0.905293142412878	0.00888441211296926
ENSG00000152457_18	0.901494982886749	0.00335176247950206
ENSG00000161970_15	0.899184719817423	0.00932559477425584
ENSG00000179886_6	0.8985516103814	0.00935408151702407
ENSG00000234585_6	0.898225061197823	0.0319953932097135
ENSG00000161265_15	0.897101597097698	0.0308381002124845
ENSG00000156482_11	0.895324200749702	0.00229835610325932
ENSG00000213445_10	0.895307744327293	0.015945023702638
ENSG00000033327_13	0.895165595646545	0.0403670289020376
ENSG00000116001_17	0.895118440541438	0.00953165705928008
ENSG00000077312_9	0.894570227546696	0.000616049390185477
ENSG00000173272_16	0.894154156564253	0.0209572628522401
ENSG00000163882_9	0.893817263510723	0.000562453204090186
ENSG00000005206_17	0.893310858045004	0.00719234334815567
ENSG00000176619_13	0.892890981173926	0.00155913880434128
ENSG00000226067_7	0.891493214503028	0.0223490468371899
ENSG00000198242_14	0.889299887452742	0.00525056309671118
ENSG00000090776_6	0.888525473839482	0.00745222176509936
ENSG00000132819_17	0.887059886216374	0.0167305344754211
ENSG00000258634_3	0.88493970659667	0.00634478049066621
ENSG00000196968_11	0.883705126821039	0.00356325627485808
ENSG00000141577_14	0.880047710246835	0.00625959244645558
ENSG00000169635_10	0.87983427265428	0.0264937859117003
ENSG00000104960_15	0.878331637517141	0.00442571266094449
ENSG00000104976_12	0.878272059484379	0.04603546014247
ENSG00000100814_18	0.874915036456654	0.0102819679526604
ENSG00000189306_11	0.871505970550455	0.0127301832752769
ENSG00000244165_2	0.8706719049689	0.0230592972332322
ENSG00000197070_14	0.870198939738263	0.00181263278627572
ENSG00000164088_18	0.870060580007536	0.0146692530012362
ENSG00000174775_17	0.869203945905449	0.0125058337500229
ENSG00000126453_9	0.868871313096246	0.0136652535913066
ENSG00000006282_21	0.868291180967704	0.0320838943480286
ENSG00000125458_7	0.867984389068873	0.0214806786244627
ENSG00000142534_7	0.867687377120179	0.00574874015121768
ENSG00000180198_16	0.865804701181036	0.0039483835237151
ENSG00000176208_9	0.86327356198317	0.0359376425178962
ENSG00000168005_9	0.861592744710716	0.00950675812304391
ENSG00000120539_15	0.861568880993787	0.0100560985002708
ENSG00000064961_19	0.859528504871636	0.00454416626132737
ENSG00000123908_12	0.859315780803241	0.00289590741858077
ENSG00000164032_12	0.858348657709773	0.0152963697614102
ENSG00000116251_11	0.858201911528973	0.00491548442095344
ENSG00000263266_2	0.856729204644238	0.0417453833431076
ENSG00000205593_12	0.854814911675099	0.049561404930775
ENSG00000171863_15	0.854789905987174	0.0116629653190565
ENSG00000187609_16	0.854730394272989	0.031050952621228
ENSG00000215375_6	0.851990798513073	0.0346020148100939
ENSG00000185122_11	0.850816962883316	0.000135346786071762
ENSG00000177697_19	0.849177605296569	0.0417264943238055
ENSG00000104897_10	0.84659936433283	0.017649741052288
ENSG00000196150_14	0.84626772549051	0.00325004014722319
ENSG00000105404_11	0.842053048773528	0.0247279763692212
ENSG00000176101_12	0.841852095314922	0.00331793023845791
ENSG00000185900_11	0.840972200319361	0.0220835646371111
ENSG00000100211_10	0.840856863513288	0.0141053555675695
ENSG00000152455_16	0.839773378946845	0.00807196701919462
ENSG00000134815_19	0.839585821631879	0.00325973534921298
ENSG00000188566_14	0.837471079810112	0.0167811147676746
ENSG00000175193_14	0.837294445320307	0.0370454433837646
ENSG00000083845_9	0.836879242474943	0.0104921407544586
ENSG00000264538_6	0.836611581794169	0.0122758141433984
ENSG00000151849_15	0.836435429470607	0.0058742941501993
ENSG00000167526_14	0.835690637366172	0.0155862975083005
ENSG00000213923_13	0.835001585992535	0.00135220442146708
ENSG00000196642_19	0.833877156798798	0.00295947318905594
ENSG00000148343_18	0.833064049372043	0.00844960407662915
ENSG00000178896_9	0.832694036159189	0.0204177080828507
ENSG00000114631_11	0.831879852742285	0.0452775718713425
ENSG00000178464_6	0.830124591775566	0.0475947373316144
ENSG00000243943_10	0.828296484406118	0.0122346696702663
ENSG00000204536_14	0.82689931341938	0.0105836212946795
ENSG00000197961_12	0.824498484948262	0.0080510284466896
ENSG00000100836_10	0.823853717133918	0.0113277604725673
ENSG00000261534_1	0.822831475739649	0.0249905387325449
ENSG00000173818_17	0.82273788401848	0.00981245391334179
ENSG00000234420_7	0.822249394514734	0.043101169986195
ENSG00000233927_5	0.821728503883048	0.0098925157771235
ENSG00000077585_14	0.821048241543121	0.036554094851178
ENSG00000104886_12	0.820235752620792	0.0314862870500991
ENSG00000129911_9	0.820183381022456	0.013807293211334
ENSG00000164930_12	0.820133207772575	0.0187822486262258
ENSG00000162714_12	0.818929285755957	0.00602651065027047
ENSG00000142676_14	0.818667741773984	0.00986980184668122
ENSG00000258890_7	0.818312552753977	0.0103451048928244
ENSG00000160404_18	0.815638561575834	0.024516487718606
ENSG00000136908_18	0.815084012412283	0.006874769582376
ENSG00000196363_9	0.813032008644792	0.00217272543555052
ENSG00000116273_6	0.812660837632532	0.00474296519618261
ENSG00000272888_7	0.811847090294974	0.0155323159129594
ENSG00000083444_17	0.810716778279963	0.0052116608675779
ENSG00000213741_11	0.808618391698172	0.0144824683075711
ENSG00000089157_16	0.808391926245987	0.0158982559360645
ENSG00000185803_12	0.80825727213961	0.00222310103307691
ENSG00000185485_14	0.80805300881668	0.0260784250819611
ENSG00000187954_13	0.806682274790584	0.00120987592036805
ENSG00000127663_15	0.806096256252459	0.00931943776988764
ENSG00000177600_9	0.805289371061484	0.0278815162292571
ENSG00000071082_11	0.804786956391551	0.00830879254558323
ENSG00000198556_14	0.802569084574585	0.00808809471920692
ENSG00000232931_6	0.802551125862733	0.0429176714987195
ENSG00000121289_18	0.802503640520289	0.00302279521885091
ENSG00000271971_1	0.801910023087286	0.0211150274083442
ENSG00000144134_18	0.800253659420172	0.0465621442167303
ENSG00000170889_14	0.799300844218195	0.00527827443923543
ENSG00000100316_16	0.799257062307866	0.00742713144149269
ENSG00000165458_14	0.797927834628309	0.00245551916667849
ENSG00000136938_9	0.797437481077177	0.00195675827596732
ENSG00000206053_13	0.796059669204693	0.00527018087915656
ENSG00000120093_11	0.794329232298796	0.0468736841635441
ENSG00000103495_14	0.794208658794035	0.0176777439202884
ENSG00000148399_13	0.791434552580337	0.00827591777716611
ENSG00000136811_16	0.790667627533103	0.00179654701083239
ENSG00000267534_4	0.789259785098154	0.0164521240352565
ENSG00000126215_14	0.788378442236695	0.0197995406100436
ENSG00000071575_11	0.788070186859718	0.0190390916963703
ENSG00000185730_8	0.786995417833244	0.0137019008428675
ENSG00000137343_18	0.786194364862494	0.0380984858630524
ENSG00000176978_14	0.785479135112572	0.0475455292114391
ENSG00000107140_16	0.785476386547229	0.0224612163617794
ENSG00000123136_15	0.784120083126613	0.0166329150105177
ENSG00000197530_12	0.783657032331575	0.0103731132586742
ENSG00000105705_16	0.783359356167763	0.0243602403046596
ENSG00000105443_15	0.780976827840954	0.00688439875558522
ENSG00000105373_19	0.780538156257986	0.023414802118749
ENSG00000167302_11	0.780409033014683	0.0210319513302064
ENSG00000105223_20	0.778573575572848	0.0125271678404031
ENSG00000160767_21	0.77553484902726	0.0406118666386501
ENSG00000267321_3	0.77548326625067	0.0429573645419343
ENSG00000071894_17	0.774372206526254	0.00429760372239329
ENSG00000203791_15	0.774176081537201	0.014405337192098
ENSG00000117385_16	0.773780019583482	0.00565043328255048
ENSG00000007392_17	0.770805583882728	0.0211535499277084
ENSG00000104408_11	0.770702893135853	0.0028901712209945
ENSG00000132780_17	0.770440144173287	0.0210601208511471
ENSG00000179818_14	0.770139335457088	0.0406471816249719
ENSG00000205189_12	0.767562978801259	0.0246765539872045
ENSG00000104872_11	0.767189943827563	0.00127433054345292
ENSG00000160948_14	0.766545072552122	0.00511889146613912
ENSG00000198755_11	0.766413693553285	0.0390228887558135
ENSG00000144668_12	0.763743317500933	0.035050458341363
ENSG00000185684_15	0.757832434214471	0.0245456593116893
ENSG00000171163_16	0.755874302944495	0.0392560071656101
ENSG00000196230_13	0.75371395949223	0.0234486617287082
ENSG00000251022_6	0.753371597956553	0.00360522916777724
ENSG00000169683_8	0.752623048836329	0.0219276540672517
ENSG00000122406_14	0.752244647891997	0.0127583083894676
ENSG00000166886_13	0.751633732915677	0.0241769208276786
ENSG00000127191_18	0.749417706250341	0.0301008001434908
ENSG00000181090_21	0.748672273347512	0.00611794705756607
ENSG00000125650_4	0.748194582228114	0.0122666473699881
ENSG00000147403_18	0.745801245700907	0.0207204358953918
ENSG00000188986_9	0.745494642068991	0.00640182628951695
ENSG00000104852_15	0.74520560384716	0.000897577115541079
ENSG00000125753_14	0.744961402311378	0.0216004610117415
ENSG00000130714_18	0.744261128374032	0.0187177176151117
ENSG00000177051_6	0.743837381234149	0.0150496253016966
ENSG00000284024_4	0.74130661239071	0.0101477276982072
ENSG00000104218_16	0.739956659964321	0.014266256190583
ENSG00000105193_9	0.73967773936347	0.00932617357485135
ENSG00000007047_15	0.739506513769472	0.0107808269357886
ENSG00000118181_11	0.739401788325017	0.0176775390443214
ENSG00000269609_6	0.739049955393862	0.0223866569148383
ENSG00000184445_12	0.738495317507009	0.036436093878098
ENSG00000198920_11	0.732218055491895	0.00763475334682149
ENSG00000070756_17	0.731160755167631	0.0183285744594289
ENSG00000164587_13	0.729568823889661	0.0279868447312339
ENSG00000198830_11	0.72635472297488	0.0214791954785645
ENSG00000215440_12	0.726045792766093	0.0276623593438544
ENSG00000148814_18	0.725205198811337	0.0339135932416998
ENSG00000104885_18	0.72518691793782	0.044263222025074
ENSG00000171307_19	0.723469931765194	0.00729448652873888
ENSG00000184428_13	0.722856131011181	0.0192802237348548
ENSG00000198816_7	0.722290626948349	0.0336263040039097
ENSG00000174748_22	0.72207672508001	0.00930029348395468
ENSG00000095794_19	0.721687338484175	0.0337439684944439
ENSG00000188846_14	0.721374502854141	0.0280280647211112
ENSG00000228409_6	0.72120763405036	0.0334959730021562
ENSG00000102977_17	0.720956836000699	0.0182066378657173
ENSG00000167118_11	0.718728698996927	0.0112345584261373
ENSG00000142528_16	0.717805899975374	0.0153739027990805
ENSG00000145425_10	0.716286420141963	0.0209007785644736
ENSG00000160888_7	0.715176016953803	0.0185186079028917
ENSG00000204576_12	0.714773244447545	0.0162137513667215
ENSG00000224578_5	0.711656649479535	0.0485948547626212
ENSG00000187792_5	0.710208062315872	0.029913113312647
ENSG00000154473_18	0.70848931457476	0.004456805066172
ENSG00000215908_10	0.708064369528628	0.046136765687927
ENSG00000170037_14	0.706399034978316	0.00125631624399899
ENSG00000179029_15	0.704229209234764	0.0462522342347303
ENSG00000203875_13	0.704123399242986	0.0316800821929609
ENSG00000206149_10	0.702796863375917	0.0249496142337215
ENSG00000125691_14	0.702326817807531	0.0299046522231563
ENSG00000125755_19	0.701452268233767	0.00947028217797955
ENSG00000272645_3	0.701376173477451	0.0377824796102661
ENSG00000213551_7	0.701136386612699	0.0126158671259573
ENSG00000133243_10	0.700566447924952	0.00279186305638009
ENSG00000105619_13	0.698770589197581	0.0214520403599675
ENSG00000168395_16	0.697867155389288	0.0179862087722024
ENSG00000160563_14	0.696643579186935	0.0306268847102251
ENSG00000182979_18	0.69586038214256	0.00665159580445849
ENSG00000064490_14	0.694270505358027	0.00139591218190061
ENSG00000152465_18	0.693869952360997	0.0422673575703735
ENSG00000172613_8	0.692704085011368	0.0213133273918452
ENSG00000101945_17	0.69202917480562	0.0228231852362366
ENSG00000203993_6	0.689809947766985	0.0157082075900551
ENSG00000135486_19	0.688781540744488	0.0134084229554908
ENSG00000221983_8	0.688508497278526	0.0115337241543916
ENSG00000269893_8	0.686923119568365	0.048482956599901
ENSG00000143947_14	0.686874218290876	0.039454261221577
ENSG00000159128_15	0.685942230064039	0.0264911894327235
ENSG00000109475_16	0.685847602951851	0.00941653252421368
ENSG00000147789_15	0.685825959538978	0.00261316337615939
ENSG00000125484_12	0.685187661838188	0.0444292047127449
ENSG00000147905_18	0.684624867475629	0.0170460115238379
ENSG00000168795_5	0.681730660727684	0.0488670275234222
ENSG00000176248_9	0.680549272453975	0.00332193507784967
ENSG00000204628_12	0.679545563713727	0.0235543781394955
ENSG00000197283_17	0.679188586499342	0.0187779057329234
ENSG00000176531_10	0.67789230745348	0.0382924025955582
ENSG00000164916_11	0.677334538126302	0.0226307804125357
ENSG00000169689_15	0.677160079424497	0.0335974619339929
ENSG00000010322_16	0.676438394123466	0.00886438482131932
ENSG00000176444_19	0.67603019094035	0.0103604195277539
ENSG00000107223_13	0.673688850648071	0.0224390357096529
ENSG00000162769_13	0.6728874680584	0.0299301712403671
ENSG00000181638_20	0.671663874770033	0.026052766012488
ENSG00000165689_17	0.67165867871243	0.0324190794310552
ENSG00000198918_8	0.670094722164762	0.0376835431205712
ENSG00000183207_14	0.669797076668733	0.0231617536544501
ENSG00000151500_15	0.669036746302281	0.0254117137758977
ENSG00000218891_5	0.66764287685234	0.0332574921391542
ENSG00000182185_18	0.667466984140419	0.0492621928224601
ENSG00000241058_4	0.667185010472256	0.00798512065182693
ENSG00000171735_19	0.665644656354875	0.0286887690943408
ENSG00000125743_10	0.665295712768183	0.0177186017945862
ENSG00000105202_9	0.664181935489097	0.0227804644842995
ENSG00000133119_13	0.663223059096418	0.0336451817397448
ENSG00000095319_14	0.661829515577304	0.0142465200126073
ENSG00000130726_12	0.661209130415405	0.00211564918755655
ENSG00000131591_18	0.660816672481427	0.0464393923304639
ENSG00000012061_16	0.65793848306703	0.00754749087046259
ENSG00000204859_13	0.657798907174366	0.0192068243273987
ENSG00000170004_17	0.654052671431915	0.00757017370799924
ENSG00000108669_16	0.652313118596546	0.0443060312930376
ENSG00000145604_17	0.651749681239017	0.0330821145072736
ENSG00000105556_11	0.651106267078479	0.0215677760751936
ENSG00000117691_10	0.65093937054648	0.0301623499239983
ENSG00000109220_11	0.650317411548035	0.0415571072685461
ENSG00000155366_17	0.649082746231421	0.0384688547968556
ENSG00000104522_16	0.647402351783723	0.039984609395515
ENSG00000249115_9	0.646875932195345	0.0450419657430895
ENSG00000240682_10	0.643626783611466	0.0243134802078424
ENSG00000141499_17	0.642731114788707	0.0271924345530822
ENSG00000174444_15	0.642519079704199	0.0402010771486554
ENSG00000073050_12	0.641609683365559	0.0261518371414756
ENSG00000148498_16	0.641296271016754	0.0350558093436424
ENSG00000183309_12	0.639982895279475	0.00453246466355114
ENSG00000141971_13	0.635514654401093	0.0374073163127937
ENSG00000180900_20	0.634917291798211	0.00134648234445092
ENSG00000108518_8	0.632866692261948	0.0245042283480284
ENSG00000148296_7	0.632749702268197	0.0457703476592821
ENSG00000151465_14	0.631696585592867	0.00860164358254691
ENSG00000167113_11	0.631263077788201	0.0366993109940559
ENSG00000234616_9	0.631165400403567	0.0387007830975777
ENSG00000173226_17	0.628019808578394	0.043429951509674
ENSG00000130309_11	0.626335627511195	0.0478116763280104
ENSG00000147996_16	0.624786136654961	0.0381068911743035
ENSG00000099804_9	0.624650233434203	0.036566537130166
ENSG00000172809_13	0.624342939730614	0.0411703683316122
ENSG00000163617_11	0.624050463109818	0.0467409687960001
ENSG00000169718_18	0.62303393599483	0.0439768534722465
ENSG00000145592_14	0.622883786329076	0.0499103277759015
ENSG00000141858_12	0.621356199629836	0.0190114007449487
ENSG00000058453_17	0.615852706653576	0.0206231863195733
ENSG00000007080_11	0.615024129910613	0.0381559597758267
ENSG00000142546_14	0.613573089480495	0.0185632475230663
ENSG00000106803_10	0.613508659583018	0.0171748917042615
ENSG00000161692_18	0.61258176805116	0.0363032902511801
ENSG00000130313_7	0.61196001664799	0.0450198450649177
ENSG00000130713_16	0.608610892862505	0.0193676064771193
ENSG00000147677_11	0.607510338244067	0.0344680044096796
ENSG00000083807_10	0.604348310932544	0.0371697460181084
ENSG00000188493_15	0.604323125158446	0.0192284489883712
ENSG00000185917_14	0.602654089876681	0.0385873093168006
ENSG00000177239_15	0.601776783138773	0.0163916757910833
ENSG00000144524_18	0.600639498062787	0.00530148242349961
ENSG00000267080_6	0.599948901259596	0.0282500952399931
ENSG00000148444_16	0.5997131290219	0.0184515745446799
ENSG00000132017_10	0.599311033644612	0.0294644824637087
ENSG00000070423_18	0.599034281932645	0.0212677201718241
ENSG00000172890_13	0.597408187360815	0.0222080137799143
ENSG00000254635_6	0.596577220125532	0.0242921524510225
ENSG00000126214_21	0.596260768653567	0.0156743910027105
ENSG00000003756_17	0.595265418424396	0.046036939210499
ENSG00000123144_11	0.591580981193063	0.0278763035964219
ENSG00000134748_13	0.591001651044918	0.0252568869915126
ENSG00000184990_13	0.590881496430257	0.0223833152477017
ENSG00000116497_18	0.590031315773195	0.0398359910378725
ENSG00000167685_15	0.587486033921317	0.0325779748001626
ENSG00000171960_12	0.586418355254015	0.0460876673876471
ENSG00000163516_14	0.585506047896956	0.0393639804123906
ENSG00000134453_16	0.585442530193607	0.0100829709315104
ENSG00000132475_10	0.585374601115756	0.0312966828542393
ENSG00000007545_16	0.585322553657257	0.0133352241170403
ENSG00000268205_1	0.58415380927867	0.0448864578845333
ENSG00000068024_17	0.58268007402935	0.0333669982955854
ENSG00000086475_15	0.580682710293103	0.0260490820232353
ENSG00000138593_9	-0.580000706179203	0.020077751801614
ENSG00000049883_15	-0.580437081647042	0.0133378045298076
ENSG00000120688_9	-0.580769202983417	0.0238951856462703
ENSG00000198646_14	-0.580829658746158	0.0128017418368214
ENSG00000136463_8	-0.580973183739323	0.0359416296237796
ENSG00000176871_9	-0.581206939562568	0.0271190037844599
ENSG00000104164_12	-0.581636164834511	0.0319713075749402
ENSG00000127184_13	-0.581973713042789	0.0372323431330251
ENSG00000137513_10	-0.58214972191731	0.028566886966861
ENSG00000215251_4	-0.582472826535477	0.010666857671014
ENSG00000085721_13	-0.584345823408749	0.00441741247270617
ENSG00000178605_13	-0.585578133807648	0.0203791950491996
ENSG00000133103_17	-0.585616947337349	0.0497951370650521
ENSG00000166938_13	-0.585617797589797	0.0415635840556066
ENSG00000163626_17	-0.586043564880235	0.0443816643907436
ENSG00000144306_15	-0.589724747417735	0.0241637103156707
ENSG00000111880_16	-0.590004795567471	0.0277422440761136
ENSG00000153214_11	-0.591060384375397	0.0395412846419954
ENSG00000124209_4	-0.591350760371599	0.0482187427885589
ENSG00000170606_15	-0.592095184607083	0.027769695014161
ENSG00000006715_16	-0.593372308928344	0.0265277018137287
ENSG00000055208_19	-0.593606573462206	0.0359730306929778
ENSG00000170471_15	-0.593694665066935	0.0090739233517846
ENSG00000125863_20	-0.593962011525853	0.0172078306396723
ENSG00000102543_14	-0.594623709786791	0.0158704783339107
ENSG00000100554_12	-0.595772115086215	0.0440461912190594
ENSG00000103544_15	-0.596147628403969	0.0302910466665328
ENSG00000140632_17	-0.596391989691394	0.0158902215718637
ENSG00000112584_14	-0.596479871710896	0.0212977842573973
ENSG00000157693_15	-0.596503656501814	0.0328752873451517
ENSG00000136436_15	-0.596517659503704	0.0238116405433108
ENSG00000123106_10	-0.596602470599223	0.0416928707495874
ENSG00000158109_15	-0.597311227164143	0.0149959934833108
ENSG00000177628_16	-0.597410884774684	0.0363159501650635
ENSG00000078967_13	-0.597439514755357	0.0186817827259788
ENSG00000125843_11	-0.598194597465537	0.0258463013422131
ENSG00000168610_16	-0.598524573021256	0.0289320214262202
ENSG00000211456_13	-0.598844426072125	0.0064206825516508
ENSG00000118960_13	-0.600385725527869	0.0367166350826535
ENSG00000039319_17	-0.601161791747175	0.0480517089611458
ENSG00000139168_9	-0.601514873539762	0.0104738729744137
ENSG00000179918_19	-0.602024448629091	0.0456963377547154
ENSG00000170027_7	-0.603914025478462	0.0495367747413332
ENSG00000108784_10	-0.60455655901081	0.0495697681440429
ENSG00000155506_18	-0.604585492421259	0.0191229781730845
ENSG00000083312_17	-0.604647561903557	0.0384161148497644
ENSG00000168806_8	-0.605322091163127	0.0490136251935484
ENSG00000198690_10	-0.605734639322372	0.0351398102610747
ENSG00000129317_15	-0.607242155285354	0.0245276882859511
ENSG00000074603_19	-0.607591908655685	0.00730978923531692
ENSG00000147416_11	-0.608146474805282	0.0230853886689921
ENSG00000164219_10	-0.609285592598561	0.00530911053972278
ENSG00000174840_9	-0.609380917428023	0.00630647827536953
ENSG00000125375_16	-0.610780625252275	0.0240609613647692
ENSG00000131558_15	-0.613656061480434	0.0310263806831498
ENSG00000085224_23	-0.614541582443153	0.0178090457381243
ENSG00000120314_18	-0.614940695962371	0.0207989283378305
ENSG00000198898_14	-0.616452054734164	0.0207972533009871
ENSG00000204568_12	-0.6165202807673	0.0288703545903378
ENSG00000137992_14	-0.617501650923296	0.0289399560350697
ENSG00000205808_7	-0.617601415808195	0.0495608669670556
ENSG00000157978_12	-0.617618074076509	0.0412615424962054
ENSG00000105607_13	-0.617745653954747	0.0384315874424933
ENSG00000224051_7	-0.617850368221597	0.0178181182490386
ENSG00000205060_11	-0.617882321332544	0.020224622143953
ENSG00000103043_15	-0.619093726536437	0.0172866063207001
ENSG00000153048_11	-0.619447581137241	0.039529149936246
ENSG00000083097_14	-0.619490197237759	0.0369836551965762
ENSG00000006831_10	-0.620249733980669	0.0390113205228584
ENSG00000170677_6	-0.621225222409634	0.0478730300587405
ENSG00000081791_9	-0.621752577435067	0.00530285607613615
ENSG00000084073_10	-0.621997815635502	0.01986901101928
ENSG00000083937_10	-0.623715673193113	0.0215053381881731
ENSG00000198589_14	-0.624739539041479	0.0302756976489796
ENSG00000139160_13	-0.626743955267707	0.02259304535995
ENSG00000182700_5	-0.627226078768002	0.0334934410108552
ENSG00000089063_15	-0.628251052156063	0.0154188896541224
ENSG00000158615_9	-0.628504544390036	0.0424076700467946
ENSG00000113638_14	-0.629014536382571	0.04699759378757
ENSG00000121964_14	-0.629189245688588	0.0113259430194035
ENSG00000124299_15	-0.629256006133939	0.00264172924088618
ENSG00000158006_14	-0.629357718239645	0.0109178401972118
ENSG00000166912_17	-0.630038401676005	0.0223114774697182
ENSG00000124333_16	-0.631338907098643	0.00405826991861088
ENSG00000103994_18	-0.631660584087202	0.0371304458022028
ENSG00000215301_11	-0.631764147821309	0.0158213887254825
ENSG00000022277_13	-0.633408456738248	0.0199450773127585
ENSG00000145041_15	-0.63419083925293	0.0169003829395035
ENSG00000173402_12	-0.63442478513925	0.0434002949528251
ENSG00000138459_9	-0.634543040804302	0.0114164684215834
ENSG00000079950_14	-0.635257144675697	0.0123255723642527
ENSG00000092531_10	-0.635326448923206	0.0320690755778771
ENSG00000115652_15	-0.63541427700436	0.0141765257893771
ENSG00000128829_12	-0.635960758658531	0.0164741538615581
ENSG00000109171_15	-0.636536831911078	0.0107179455257761
ENSG00000113312_11	-0.636807733859232	0.0401700342040263
ENSG00000005700_15	-0.637470231390675	0.0414988898173262
ENSG00000197226_13	-0.637625345278657	0.0258593438543228
ENSG00000174485_16	-0.638052438640568	0.0243524994299674
ENSG00000111860_14	-0.638613649541765	0.0299585682211388
ENSG00000198087_7	-0.639776552295086	0.0468418409504347
ENSG00000165487_14	-0.639906642247365	0.0263909869884376
ENSG00000013288_9	-0.641647577307521	0.0304133250513865
ENSG00000132912_13	-0.641729550855515	0.0322763825122464
ENSG00000149474_14	-0.642635289365948	0.0351976071403268
ENSG00000169762_17	-0.643125142372098	0.0484774758187489
ENSG00000124532_15	-0.643292441426857	0.017029336378171
ENSG00000066455_13	-0.643980476159431	0.0165372900261173
ENSG00000180488_15	-0.644990061023118	0.0417677061226481
ENSG00000139793_18	-0.647267373446228	0.0287041145691733
ENSG00000250317_8	-0.647860327577149	0.0439671797164272
ENSG00000213585_11	-0.647994855207402	0.043607811868285
ENSG00000245571_7	-0.648496298005659	0.0313913066479394
ENSG00000108439_11	-0.649021064630669	0.0398224445150042
ENSG00000112685_14	-0.649244766446356	0.0128751122658775
ENSG00000174446_13	-0.651440328413978	0.0199495699664476
ENSG00000108799_13	-0.652456020946647	0.0218001248683041
ENSG00000168944_17	-0.652955695237764	0.0196529967068517
ENSG00000133318_14	-0.653099839097978	0.0410004452837947
ENSG00000165678_21	-0.655193454496792	0.0174268650956012
ENSG00000101577_10	-0.655698960808528	0.0319887763218323
ENSG00000172869_14	-0.656438245318695	0.0220512847163277
ENSG00000122008_15	-0.656784902333042	0.0151952368385103
ENSG00000047644_19	-0.657182386726774	0.0454592438325573
ENSG00000135093_13	-0.65729225285448	0.0108620373304335
ENSG00000113597_18	-0.657385920249133	0.0088952048858917
ENSG00000109066_14	-0.657677909794375	0.0107048047090139
ENSG00000138600_10	-0.658360466679303	0.0256359945965254
ENSG00000188917_15	-0.659640155776563	0.0247347837841041
ENSG00000198836_11	-0.659972056291121	0.0067475356831545
ENSG00000102580_15	-0.660153240814028	0.0127993376094484
ENSG00000170445_16	-0.661423794992819	0.0408654812288167
ENSG00000145916_19	-0.662044421600713	0.001493469760779
ENSG00000109133_13	-0.662653494006102	0.0420265243544261
ENSG00000134970_14	-0.665471347823853	0.00780006569328278
ENSG00000010818_10	-0.666003238855247	0.0255424187604601
ENSG00000072121_17	-0.666115532729252	0.00583695426594428
ENSG00000182810_7	-0.666539456801807	0.0250823427393249
ENSG00000130340_16	-0.666776053677795	0.00763067006117451
ENSG00000113048_17	-0.667064682224405	0.00439368678948327
ENSG00000112234_9	-0.667152821761349	0.0469490589362333
ENSG00000109756_9	-0.671432281137153	0.0202341503441983
ENSG00000170832_13	-0.672275549515602	0.0131148224629702
ENSG00000171497_5	-0.672626468535927	0.0124964049320821
ENSG00000166262_16	-0.672929364338698	0.0493712550238377
ENSG00000102763_18	-0.673297141886419	0.00691165126266587
ENSG00000164904_18	-0.673584514514799	0.0115427813231236
ENSG00000101844_18	-0.673951920392476	0.0196057134107676
ENSG00000102531_16	-0.674213129138674	0.0176640750401194
ENSG00000181192_12	-0.674234784164961	0.00331927401678491
ENSG00000117533_15	-0.675224858444043	0.0113559090210611
ENSG00000112992_18	-0.677521738742617	0.0339774861288836
ENSG00000168803_16	-0.67772008973217	0.0117131531618334
ENSG00000181481_14	-0.678366533554979	0.0413276293532712
ENSG00000198677_12	-0.679343075640312	0.0270169227227362
ENSG00000111727_12	-0.679589816698274	0.0061596398127569
ENSG00000164244_21	-0.679796557706461	0.0246044215935174
ENSG00000198961_10	-0.68280181796641	0.0370816519517233
ENSG00000129636_13	-0.683121043390694	0.0487101609600641
ENSG00000150457_9	-0.683453963867185	0.0477929442978298
ENSG00000184575_12	-0.683711775224033	0.019312578554145
ENSG00000224531_6	-0.683789621193597	0.0431342265324278
ENSG00000153879_9	-0.684535813060477	0.044193929443618
ENSG00000127022_15	-0.68463513439484	0.00735783987965373
ENSG00000091483_7	-0.685389474191354	0.00469127761646281
ENSG00000245937_8	-0.686272953424113	0.0124028098845436
ENSG00000113595_15	-0.686444779183882	0.0140063650935672
ENSG00000108588_14	-0.687318598724268	0.0137735505970936
ENSG00000130363_12	-0.687804286090204	0.0166052664924163
ENSG00000198863_7	-0.687855825951151	0.0358068347462343
ENSG00000104142_11	-0.688122644082076	0.00933998400776288
ENSG00000133028_12	-0.688968015351136	0.01575639227038
ENSG00000072803_17	-0.689312934956642	0.0354527108450899
ENSG00000156110_15	-0.689475236911814	0.0159595337010282
ENSG00000107201_10	-0.689748616902715	0.0450855075208336
ENSG00000066651_20	-0.690563435587728	0.00966173022569917
ENSG00000162129_14	-0.693869838260932	0.00806825553040717
ENSG00000170340_11	-0.694212795838317	0.0453386819165384
ENSG00000181873_13	-0.694375637122727	0.0152757890685923
ENSG00000050748_18	-0.6956941645496	0.00733755010241697
ENSG00000254837_2	-0.696478237767082	0.0283934095595513
ENSG00000011198_10	-0.696872688533634	0.0278174047636261
ENSG00000110911_16	-0.69814788837002	0.0232414108596132
ENSG00000147592_9	-0.698169639202566	0.0119835705527592
ENSG00000181704_12	-0.698469772019721	0.0191534400752932
ENSG00000146729_10	-0.698523403151775	0.0317649573264023
ENSG00000160685_13	-0.699693160907437	0.0314553658367699
ENSG00000139505_11	-0.699843647499891	0.0306505290286304
ENSG00000115365_12	-0.700717849005558	0.0252657390363608
ENSG00000167323_11	-0.700793556102306	0.0195419202083501
ENSG00000115840_14	-0.702067059648294	0.00707482671961159
ENSG00000101019_22	-0.702445420744382	0.0123452914361385
ENSG00000170242_19	-0.704113475692605	0.0178489141170561
ENSG00000137177_20	-0.704636907413849	0.0485867059923284
ENSG00000138592_14	-0.704744751834664	0.00413467601671062
ENSG00000241973_11	-0.705462862202467	0.0393231037736463
ENSG00000140105_18	-0.706032487460728	0.0468816297803022
ENSG00000189043_10	-0.707266003001441	0.00954736275579248
ENSG00000152234_16	-0.707986462762344	0.0143494834064328
ENSG00000153989_8	-0.708221621818606	0.00481607057602585
ENSG00000131844_16	-0.710321596458979	0.0185384424706654
ENSG00000106460_19	-0.710457635021855	0.0418415178333708
ENSG00000143374_17	-0.710803989357746	0.0119861617941574
ENSG00000161057_13	-0.710827810443946	0.00322357358369004
ENSG00000036257_13	-0.712493715068136	0.0344572458910496
ENSG00000179163_12	-0.713403070077788	0.0158086637154519
ENSG00000198736_12	-0.713537981362867	0.0130575052436288
ENSG00000143149_12	-0.714421673145304	0.018233965892111
ENSG00000166797_11	-0.714747857542111	0.0336085870975816
ENSG00000139436_21	-0.715953940295272	0.0261770011686556
ENSG00000176472_10	-0.717820188846223	0.0408832117837726
ENSG00000115170_15	-0.718618829999583	0.0238691217722501
ENSG00000175198_17	-0.718625115863947	0.0460673337474913
ENSG00000053770_12	-0.718683310114474	0.0117294375727732
ENSG00000124214_20	-0.719303620899536	0.0185936762492221
ENSG00000135090_14	-0.720612815029536	0.00150743836556781
ENSG00000174306_21	-0.720834515133985	0.015576027237157
ENSG00000114573_10	-0.7213279717519	0.00414207628627526
ENSG00000123983_14	-0.721780595417628	0.0407202652819165
ENSG00000166971_17	-0.722734968028231	0.0215523647361122
ENSG00000260916_7	-0.72314758234416	0.00795076396044012
ENSG00000074964_17	-0.723448242661398	0.0369761008123071
ENSG00000089048_14	-0.724081720298861	0.00806438676513737
ENSG00000173153_17	-0.724376935599424	0.0187804528105622
ENSG00000082641_16	-0.72484254804277	0.0292708460237825
ENSG00000011405_13	-0.725244906418579	0.00177355989456644
ENSG00000065060_17	-0.72548091407055	0.024663169538637
ENSG00000138617_16	-0.725739669137283	0.0486473778372046
ENSG00000166548_17	-0.727089154096943	0.0095864990405743
ENSG00000084764_12	-0.728242850167326	0.0189510865908834
ENSG00000071242_12	-0.730531982770048	0.0327596234563041
ENSG00000103356_18	-0.730821104635237	0.00841449325572755
ENSG00000160746_13	-0.730904326076837	0.00868738918551407
ENSG00000185305_11	-0.731528429330339	0.00608129237594235
ENSG00000102189_17	-0.732473381340883	0.0180618486279321
ENSG00000168827_15	-0.732615243116702	0.010501249120732
ENSG00000166192_15	-0.733179016214216	0.0292659687556823
ENSG00000004961_15	-0.733372676675527	0.0414273377440515
ENSG00000064652_11	-0.733808680896997	0.0053006224418891
ENSG00000111877_17	-0.734300938837855	0.0160412382409447
ENSG00000150764_14	-0.734646798117644	0.048128721203543
ENSG00000083099_11	-0.734859417278559	0.00752026867376019
ENSG00000162735_19	-0.735060845851762	0.0399350226695791
ENSG00000061794_13	-0.738409619967221	0.00850709447659631
ENSG00000134352_20	-0.739937970203548	0.00524571309943777
ENSG00000153339_15	-0.741580412394622	0.0113648518135669
ENSG00000133104_14	-0.741627447035928	0.00893180608946914
ENSG00000185344_15	-0.742471944424111	0.0132268864842364
ENSG00000185551_15	-0.744292589104387	0.0474323719121417
ENSG00000079785_16	-0.744923451165541	0.0137411132712708
ENSG00000204564_12	-0.745208411920999	0.0150275754398324
ENSG00000130150_12	-0.746855728169083	0.0233979199093108
ENSG00000173214_7	-0.74740734518522	0.00629582827955408
ENSG00000160710_17	-0.747829330667861	0.0497186428917727
ENSG00000110871_15	-0.748842864496054	0.0199443065031651
ENSG00000104133_15	-0.749394514811224	0.00633245388471333
ENSG00000174132_9	-0.749929546000485	0.0320843317697185
ENSG00000136143_16	-0.750184356630495	0.0326642665542499
ENSG00000119729_12	-0.750237020388083	0.0257666132545983
ENSG00000103150_7	-0.751123064771084	0.0200944995042639
ENSG00000150768_16	-0.751298470574786	0.0304910989329699
ENSG00000140382_15	-0.752540632525561	0.0307624559313852
ENSG00000063854_13	-0.755329918458286	0.0328663848952099
ENSG00000213463_5	-0.755332628508205	0.000908876649104468
ENSG00000164172_20	-0.755832058951335	0.014246049012194
ENSG00000274605_2	-0.757210352466439	0.0108992034005042
ENSG00000087299_12	-0.757557663628101	0.0496538169725889
ENSG00000108582_12	-0.75904389357965	0.0307994223581112
ENSG00000038274_17	-0.759577377567205	0.0406610169091676
ENSG00000166734_20	-0.761375829579269	0.0273436363557056
ENSG00000174695_10	-0.761756014216227	0.00345738510561893
ENSG00000057663_16	-0.761802991676388	0.00797473981890722
ENSG00000132824_14	-0.764090273759916	0.00385294688048758
ENSG00000161813_22	-0.764899827093118	0.00447684591211418
ENSG00000004864_14	-0.765295030240819	0.0238927979830082
ENSG00000112304_11	-0.766702219445074	0.0394064198077765
ENSG00000132313_15	-0.767108797648376	0.0157518661872815
ENSG00000043143_20	-0.767360359957679	0.0465648233949615
ENSG00000154518_10	-0.767660362228596	0.0101221761119191
ENSG00000111696_12	-0.769660009333813	0.0273389475161157
ENSG00000145391_13	-0.769722676871162	0.0385751317516731
ENSG00000170088_14	-0.770896876096576	0.0161134276826264
ENSG00000067369_14	-0.771413261358187	0.0126826306477322
ENSG00000165424_7	-0.77155407567171	0.0402672460513982
ENSG00000197375_13	-0.776347210059161	0.049644186966243
ENSG00000123104_12	-0.776884081459293	0.0359226666870429
ENSG00000116874_12	-0.777821935541888	0.0298971970178047
ENSG00000136044_12	-0.777835672156205	0.0188412062579666
ENSG00000155313_15	-0.778355845703138	0.0100420584137168
ENSG00000077454_16	-0.779639049505759	0.0464347005236908
ENSG00000197448_14	-0.779905973431125	0.0149224666938166
ENSG00000184110_15	-0.780009716802793	0.0242740725594876
ENSG00000196535_17	-0.78207073927141	0.0430554110127933
ENSG00000157538_14	-0.782181107648558	0.00624700475162062
ENSG00000107537_14	-0.782346528420764	0.0264715402120713
ENSG00000214022_11	-0.782931490277998	0.00551257102075125
ENSG00000108733_11	-0.783155930374753	0.0154802703647095
ENSG00000177169_10	-0.783244123067817	0.00902522603923241
ENSG00000103423_14	-0.783447799772749	0.00563630652265022
ENSG00000128928_10	-0.783693682480218	0.0265190249283739
ENSG00000184903_10	-0.783931991214622	0.0222057195080908
ENSG00000226124_8	-0.784102211416962	0.0112382968266589
ENSG00000082805_20	-0.784494699394922	0.0131397348995183
ENSG00000146083_12	-0.784873030515073	0.0303661404955004
ENSG00000158467_16	-0.785178729522134	0.0391277569077811
ENSG00000038532_16	-0.788019146060432	0.00332652837489604
ENSG00000132305_21	-0.788090950585328	0.0325993133584443
ENSG00000069869_16	-0.788756159961254	0.0387659670236894
ENSG00000118690_13	-0.789278696391688	0.0278264542210265
ENSG00000128585_18	-0.789956139649768	0.00679096783894002
ENSG00000044115_21	-0.790596805817568	0.00652267523576557
ENSG00000144711_16	-0.793966047669578	0.0263213081764684
ENSG00000003056_8	-0.794409205253642	0.019175207884751
ENSG00000136161_13	-0.794846253366392	0.0245961222090007
ENSG00000127980_16	-0.79539908124548	0.0360624900830996
ENSG00000156642_17	-0.795649365861794	0.0275115413789477
ENSG00000272686_1	-0.796128087170443	0.0244618910931542
ENSG00000122783_17	-0.797328106202894	0.00804397954826547
ENSG00000140199_13	-0.797420280250872	0.035330630259624
ENSG00000166401_15	-0.797592249663423	0.0432034228082078
ENSG00000219545_11	-0.798482274364845	0.0229922034619043
ENSG00000167173_19	-0.798502965324722	0.0274295101007357
ENSG00000146376_11	-0.798782061893537	0.0268590818994764
ENSG00000109436_8	-0.79935102692584	0.0493303407787294
ENSG00000004866_22	-0.799408618441587	0.00352708492386771
ENSG00000173218_15	-0.800324261690752	0.0222964654504237
ENSG00000106554_13	-0.800948415271968	0.0184680710168178
ENSG00000167333_13	-0.801325148378003	0.00793478444485343
ENSG00000167716_19	-0.80158729734091	0.0182759780926131
ENSG00000104361_10	-0.801862938651405	0.0354466796970751
ENSG00000116117_18	-0.801976406609181	0.0302616085534745
ENSG00000172115_9	-0.80276091996962	0.010992075607224
ENSG00000185010_15	-0.803454700382512	0.0250740520359932
ENSG00000205269_6	-0.803546780937003	0.0394088051080891
ENSG00000158864_13	-0.804701928796131	0.0222005618782062
ENSG00000196821_10	-0.80488500079822	0.011018806167344
ENSG00000247077_7	-0.80511109822589	0.00691293987357667
ENSG00000135535_17	-0.807174301938181	0.00263813529217125
ENSG00000023228_14	-0.807256388702616	0.00664607251781472
ENSG00000166888_12	-0.807291943518075	0.028728680274018
ENSG00000118689_15	-0.809081796602838	0.00832043138991853
ENSG00000115561_16	-0.809139408910315	0.0229828667435542
ENSG00000205476_9	-0.809899189581897	0.0291746684635879
ENSG00000173757_10	-0.810110622106816	0.00648049606587246
ENSG00000135775_14	-0.810645271222115	0.0277301167849927
ENSG00000072415_10	-0.810665841439981	0.00530708292243457
ENSG00000122965_11	-0.811156629494476	0.0106789089474744
ENSG00000166562_9	-0.816720957943603	0.0284539249496292
ENSG00000144357_18	-0.817773940770393	0.00122059833969991
ENSG00000117151_13	-0.817818969363262	0.0287584431788431
ENSG00000092871_17	-0.818678779063803	0.0475500176632485
ENSG00000120696_9	-0.819330459229056	0.0202167593786342
ENSG00000123505_19	-0.819504841981754	0.00520506147834063
ENSG00000113522_14	-0.821253919007313	0.0246545163607127
ENSG00000113615_13	-0.821591153934163	0.00599164393544795
ENSG00000112249_14	-0.82160999744888	0.00878585984729072
ENSG00000165240_20	-0.821642950001836	0.0079176777121876
ENSG00000178573_7	-0.823918784946541	0.0457149529448067
ENSG00000254986_7	-0.824065558795479	0.00258829699695059
ENSG00000145781_9	-0.825338102409503	0.00456811276658243
ENSG00000141429_13	-0.826428696317747	0.00490970838799204
ENSG00000128923_11	-0.826528515296015	0.00213710467849221
ENSG00000106299_8	-0.827333954837958	0.00862907646422549
ENSG00000008405_12	-0.827483777182421	0.00228976823353348
ENSG00000159348_13	-0.827591843388421	0.0208424848898958
ENSG00000136273_13	-0.827994582813997	0.00507334587511384
ENSG00000092820_18	-0.8290040211223	0.0439612277379033
ENSG00000108861_9	-0.829055866039301	0.00100937312345785
ENSG00000137962_13	-0.8293909975883	0.0394751915248564
ENSG00000131828_14	-0.830375956200893	0.00298608347094718
ENSG00000127870_17	-0.831124295635338	0.011022115921785
ENSG00000073711_11	-0.831580614150812	0.0254841866577979
ENSG00000110955_9	-0.833936899834917	0.0158036970768832
ENSG00000037749_12	-0.834292142923755	0.0294897113220256
ENSG00000265808_4	-0.834382479975747	0.00114186595565255
ENSG00000080561_14	-0.834760666888824	0.0284477756869401
ENSG00000105499_14	-0.836003032325315	0.0486388346802747
ENSG00000180398_13	-0.837262778177982	0.0101371445688052
ENSG00000135828_11	-0.837317777386238	0.00583521402619948
ENSG00000151014_6	-0.837466297583817	0.0259228502663528
ENSG00000013561_18	-0.83780753421901	0.00929600103560775
ENSG00000051620_11	-0.838027501930854	0.0190427500104452
ENSG00000151233_11	-0.83940333046387	0.00575465023354141
ENSG00000123094_15	-0.839489501008809	0.0451660973677314
ENSG00000103042_9	-0.839832059359972	0.00267633627448758
ENSG00000111275_13	-0.84094453175523	0.0480800395093859
ENSG00000150938_10	-0.842840836835157	0.0460655976431781
ENSG00000164902_14	-0.842871094761651	0.00184834571910905
ENSG00000134440_12	-0.844717608750651	0.00055075633283294
ENSG00000113580_15	-0.847170188282768	0.0418027134588855
ENSG00000177981_11	-0.847563407146778	0.00301588767942977
ENSG00000126821_8	-0.848904675112796	0.00415333455393672
ENSG00000151304_6	-0.849059472842568	0.0297230761782566
ENSG00000089486_17	-0.849394146805775	0.0116959227036617
ENSG00000178741_12	-0.849972229997746	0.00686409900148236
ENSG00000184831_14	-0.850612919673146	0.0101202465672783
ENSG00000164307_13	-0.852063100993894	0.0224692514308067
ENSG00000206527_10	-0.852615166515702	0.0155395679901853
ENSG00000146085_8	-0.852853819024852	0.0229424304338472
ENSG00000164039_15	-0.855859650803652	0.0369908325027225
ENSG00000239305_7	-0.856016490400742	0.0176766949848629
ENSG00000181381_14	-0.856108952917099	0.0153560352685174
ENSG00000198894_8	-0.858460364395849	0.0415786842330662
ENSG00000186687_16	-0.859144469964551	0.00359234393175378
ENSG00000018869_17	-0.859339248679884	0.0212925703347294
ENSG00000198399_15	-0.86051548899529	0.0012978202699146
ENSG00000171503_12	-0.861064985763577	0.0169861805786167
ENSG00000112855_17	-0.861580803939717	0.000146302210438022
ENSG00000132846_6	-0.86198300088743	0.0163384784021633
ENSG00000060762_19	-0.862627427276583	0.00223469005856428
ENSG00000133835_17	-0.86548916379723	0.00762952867881517
ENSG00000136560_14	-0.865627377870252	0.00459378058442459
ENSG00000154803_13	-0.866309216374618	0.0022841734319716
ENSG00000204136_11	-0.866627903959583	0.0479132062131584
ENSG00000185973_12	-0.867439234368793	0.00311678291177949
ENSG00000174010_9	-0.86841018373884	0.0151827207201935
ENSG00000175806_15	-0.870379628436024	0.0184985826302864
ENSG00000150527_17	-0.87043937695757	0.00467515273722198
ENSG00000155158_20	-0.870504959372432	0.019848752081567
ENSG00000106392_11	-0.871731464701966	0.0085344730965321
ENSG00000121350_16	-0.871927333214239	0.000718261756908539
ENSG00000064393_16	-0.8725937562529	0.0125256107920676
ENSG00000144674_16	-0.87451649910274	0.00859325394198785
ENSG00000214106_9	-0.875109581517085	0.0296704205916919
ENSG00000159023_22	-0.876278978319782	0.0375041709452011
ENSG00000145715_15	-0.877054615190231	0.0403265989228672
ENSG00000152782_16	-0.877174908017808	0.0426871202729593
ENSG00000082269_17	-0.87724719250691	0.00523096147926784
ENSG00000124098_10	-0.878294843792844	0.0086127374338351
ENSG00000197746_14	-0.878923602792749	0.0185590727433935
ENSG00000108828_16	-0.879021913922232	0.0288772901785579
ENSG00000258056_2	-0.87950869441469	0.0136789723236114
ENSG00000286156_1	-0.880088995915248	0.0061706342997987
ENSG00000111670_16	-0.880620281098961	0.0344713324494793
ENSG00000166311_10	-0.881419345096044	0.00306861219806424
ENSG00000103249_18	-0.881461089715692	0.00345670742798032
ENSG00000124201_15	-0.882402466947837	0.00422354799186038
ENSG00000114738_11	-0.883952955033458	0.00555267097971583
ENSG00000140263_15	-0.884886679391548	0.00496671098336088
ENSG00000128609_16	-0.886880557566199	0.00371336563304204
ENSG00000182158_15	-0.887620850907942	0.0169186565341706
ENSG00000137767_14	-0.88785241368292	0.0407276925327907
ENSG00000205302_7	-0.888104293939269	0.00904814178546242
ENSG00000138411_13	-0.890252654005812	0.0426440773078549
ENSG00000125166_13	-0.890314127943748	0.00767240338935148
ENSG00000112357_14	-0.890945539298964	0.0317998499522703
ENSG00000123095_6	-0.891106864938751	0.0369582984223458
ENSG00000050405_13	-0.892562332692901	0.0182056273011672
ENSG00000141447_18	-0.894708825607693	0.00902986404479582
ENSG00000111912_20	-0.896082064419913	0.015662199229734
ENSG00000102471_14	-0.896832411448943	0.0151754679272571
ENSG00000189241_8	-0.8969315288599	0.00969292056056288
ENSG00000083123_15	-0.896972238225373	0.022945923712767
ENSG00000136051_15	-0.897247423478182	0.000795711571055376
ENSG00000163820_15	-0.897466287051173	0.00349215524907783
ENSG00000155542_12	-0.897679594560924	0.00670796161222988
ENSG00000112893_9	-0.898136224369382	0.0335069277010696
ENSG00000165675_16	-0.899137117696099	0.0136126818945703
ENSG00000139517_9	-0.899275036532586	0.00797746467893056
ENSG00000247626_5	-0.899831334288776	0.0158575244061167
ENSG00000067177_15	-0.901218314392461	0.0152292260198642
ENSG00000115419_13	-0.903439583000999	0.0260551217950743
ENSG00000081189_16	-0.903590651562248	0.0271618755520373
ENSG00000152056_17	-0.90439234452526	0.0354435314515842
ENSG00000079482_13	-0.904731387433932	0.00991198665466594
ENSG00000111911_7	-0.906922458330443	0.0111984683106759
ENSG00000145743_17	-0.907012448271276	0.00348148925035696
ENSG00000117335_20	-0.90731111242957	0.0493758688679868
ENSG00000151611_16	-0.90794311813169	0.00571555909778514
ENSG00000197296_6	-0.908695668934976	0.0169076750246303
ENSG00000119900_9	-0.909431491578482	0.00251159018565569
ENSG00000122729_19	-0.909758265318355	0.00193453374792565
ENSG00000137266_15	-0.910742036652313	0.0295730495599395
ENSG00000120053_12	-0.911320481216829	0.00415464620224069
ENSG00000152556_17	-0.911359849526566	0.0138884041314706
ENSG00000135912_11	-0.911935619565135	0.0296526113114866
ENSG00000139679_15	-0.912190249149327	0.0124530048383132
ENSG00000180423_4	-0.912226377061816	0.00358184078352446
ENSG00000204386_12	-0.913391807469183	0.0273659986240038
ENSG00000171823_7	-0.913823846526897	0.027284581550208
ENSG00000100592_16	-0.914591819614173	0.0193926991223934
ENSG00000091157_14	-0.914829621601226	0.00049449837197046
ENSG00000123545_6	-0.915422586857441	0.00323248083533644
ENSG00000204070_10	-0.917953621589404	0.000722107861037093
ENSG00000109466_14	-0.919164658543421	0.0154859008611265
ENSG00000113282_14	-0.919252057112215	0.0109523656731346
ENSG00000206503_13	-0.920887731693508	0.0160715161041164
ENSG00000171115_4	-0.920991599753885	0.0493120413406863
ENSG00000100599_16	-0.921642210424777	0.0355175492326903
ENSG00000173482_17	-0.922922440524394	0.0113409139760676
ENSG00000165355_7	-0.925943315760638	0.0124756781324968
ENSG00000122971_9	-0.92788466622566	0.0310462292456212
ENSG00000124198_9	-0.928339947617411	0.00438451078785441
ENSG00000174206_13	-0.928403186402982	0.00264241599586151
ENSG00000155016_18	-0.929483842822494	0.0210672813937374
ENSG00000175048_17	-0.929936729290362	0.0326844510181707
ENSG00000168936_11	-0.930076322707072	0.0416516211515856
ENSG00000112305_15	-0.931906417466387	0.0476005093577646
ENSG00000140526_18	-0.933762957301112	0.0208938994204436
ENSG00000134982_17	-0.934556723480584	0.00388694048573025
ENSG00000196227_11	-0.935237904691248	0.0048756576975905
ENSG00000165169_11	-0.93627197161925	0.0224918902018398
ENSG00000234390_4	-0.936579808393549	0.0431909869532361
ENSG00000171132_14	-0.936822651714235	0.00260091266181705
ENSG00000168807_16	-0.937182732618608	0.0250668363263394
ENSG00000106049_9	-0.937847418675818	0.00173245159190804
ENSG00000185880_13	-0.940429356991127	0.00065642036441711
ENSG00000071073_13	-0.940689420075459	0.00934441505416677
ENSG00000119711_13	-0.941128023928739	0.0154091232430378
ENSG00000123411_15	-0.942441257367511	0.0237708298734794
ENSG00000063761_16	-0.943723280126227	0.00232673420211937
ENSG00000204264_12	-0.943934244364963	0.0234060549998124
ENSG00000135537_17	-0.945351091061749	0.00260402204147478
ENSG00000158526_8	-0.948009515958685	0.0029519131136525
ENSG00000139974_16	-0.949139932084949	0.00678554754010418
ENSG00000179144_5	-0.950084526379271	0.0301309133061816
ENSG00000145349_17	-0.951079921707345	0.0151640448713529
ENSG00000133943_21	-0.951178755148444	0.00273153855975682
ENSG00000141458_13	-0.956177159784716	0.0190657378758093
ENSG00000176055_10	-0.957654714828579	0.00568328491474868
ENSG00000136144_12	-0.95794249343635	0.0133123214309177
ENSG00000198440_9	-0.958444773374343	0.00224139849636887
ENSG00000177406_5	-0.958877529582822	0.00328095597264343
ENSG00000056972_20	-0.960591686025166	0.00687045201827398
ENSG00000165795_23	-0.960891452146428	0.00879560305658163
ENSG00000171604_12	-0.960927176590271	0.0235128242873733
ENSG00000135677_11	-0.961670316435644	0.00846688993888295
ENSG00000111897_7	-0.962526097831404	0.0203266562834724
ENSG00000130702_15	-0.963380708702679	0.0196626198579325
ENSG00000109501_14	-0.963658013356728	0.0455740615790982
ENSG00000128335_14	-0.96502344515408	0.00489834546004792
ENSG00000168924_15	-0.966400541072417	0.00183723779277728
ENSG00000170871_12	-0.9664077082769	0.0078324180815422
ENSG00000069020_18	-0.966790102842777	0.0232912617777865
ENSG00000023909_10	-0.966791171571331	0.00758225187358889
ENSG00000164241_13	-0.967377177728338	0.00913692459369165
ENSG00000204592_9	-0.968046432116862	0.0321949094653235
ENSG00000221963_6	-0.969391207701557	0.00502542617992249
ENSG00000214960_11	-0.969671426864247	0.00724279098843992
ENSG00000119862_13	-0.970487642328048	0.0114394334914308
ENSG00000179295_18	-0.971805442003415	0.000645080675733292
ENSG00000152700_14	-0.971873187269315	0.00317120187968874
ENSG00000140598_15	-0.97236821829985	0.016479935412935
ENSG00000162144_10	-0.973087377543433	0.0376461706619123
ENSG00000217128_12	-0.974760426159885	0.00213948371165178
ENSG00000013016_16	-0.979802775491215	0.0459724805182401
ENSG00000164342_13	-0.980646549288602	0.01874603494442
ENSG00000172469_16	-0.980676469850929	0.0322497870899192
ENSG00000179562_3	-0.981130960156149	0.00655331591858892
ENSG00000131174_7	-0.981175945881855	0.00122165250455389
ENSG00000173221_14	-0.981495137940338	0.0125316130318337
ENSG00000241316_8	-0.987234040140118	0.0221562256294973
ENSG00000180263_14	-0.987894963431072	0.00847142159126863
ENSG00000075239_14	-0.990572439655944	0.00423453045809094
ENSG00000158828_8	-0.991345637328238	0.0225416386037458
ENSG00000026950_17	-0.995717902049478	0.00394542862296059
ENSG00000136237_19	-0.99585069475823	0.0388289099727605
ENSG00000122786_20	-0.996497831777837	0.0410996263294391
ENSG00000148218_16	-0.99670867659087	0.046072815128245
ENSG00000167447_12	-0.998117801279145	0.0242749688128048
ENSG00000089159_16	-0.999340957219502	0.00573157597014919
ENSG00000101347_10	-0.999346544704261	0.0497151446778995
ENSG00000172831_14	-0.999449766359418	0.0111136764604876
ENSG00000163694_15	-1.00004678751731	0.00755630251552202
ENSG00000157654_19	-1.00078127717577	0.0342532720058397
ENSG00000168438_15	-1.00089603354868	0.00687120373538162
ENSG00000167994_13	-1.00142384531672	0.042202436791994
ENSG00000178425_14	-1.00251243629987	0.0022429410360432
ENSG00000140740_11	-1.00290593669993	0.00182924254611426
ENSG00000001084_13	-1.00305586913915	0.00261701989262671
ENSG00000112977_16	-1.00432792559218	0.00398373819185342
ENSG00000124406_16	-1.00710708048692	0.0357114591398129
ENSG00000121064_13	-1.00753991821975	0.000913173878612713
ENSG00000153113_24	-1.00857779040147	0.00175274238170182
ENSG00000113552_16	-1.01110279264195	9.39570331139302e-05
ENSG00000225190_11	-1.01454243224478	0.000112409445489846
ENSG00000151743_11	-1.01481336634817	0.0142545304682469
ENSG00000163346_17	-1.01685045809375	0.0123807616716464
ENSG00000159176_14	-1.01944028064819	0.0444839845684625
ENSG00000115425_14	-1.0197607660673	0.00967044512379978
ENSG00000115762_16	-1.02189081066883	0.0337981616362878
ENSG00000102547_19	-1.0238391166756	0.0305610176201974
ENSG00000109929_10	-1.02834596896367	0.0282198277113476
ENSG00000204116_11	-1.02920312795759	0.000839277787673342
ENSG00000168216_13	-1.03048647948034	0.0166670249198102
ENSG00000169291_10	-1.03487102172919	0.0467261220755746
ENSG00000163683_12	-1.03682297618099	0.00590652647312027
ENSG00000196547_15	-1.038773126997	0.0311559155982897
ENSG00000126603_9	-1.03896154452848	0.0489842823785299
ENSG00000166927_13	-1.0396304796722	0.0365085251181184
ENSG00000128590_5	-1.04175776003595	0.0355517681176234
ENSG00000176714_10	-1.0420731053802	0.00909840381276163
ENSG00000005469_12	-1.04213243048547	0.000768536494998809
ENSG00000112561_19	-1.04963657260462	0.0462957008658491
ENSG00000130021_15	-1.0497695416901	0.0168692007847366
ENSG00000076258_10	-1.05027218321633	0.00150891961059084
ENSG00000174032_17	-1.05092900722004	0.0142614995235692
ENSG00000139211_7	-1.05109758564494	0.0173753882686431
ENSG00000126602_11	-1.0520013509868	0.00504463711719976
ENSG00000180233_11	-1.0526970614502	0.00930675406218893
ENSG00000104763_20	-1.05395014686689	0.00291368495727665
ENSG00000072274_13	-1.05610976889315	0.0236144546847183
ENSG00000169570_10	-1.05701673256298	0.00126870307668486
ENSG00000137806_10	-1.05849632521106	0.00430775049367161
ENSG00000154188_10	-1.06104957652912	0.0477868112169607
ENSG00000135241_17	-1.06225723814176	0.00207735794477496
ENSG00000154639_19	-1.06247843497204	0.0484135514789388
ENSG00000034693_15	-1.06249755185229	0.0298270483816246
ENSG00000204642_14	-1.06415756722646	0.0390315713037074
ENSG00000112425_16	-1.06645962439505	0.00333373492007902
ENSG00000106052_13	-1.06649024431775	0.00115674164771262
ENSG00000127329_16	-1.06750490544217	0.0267092125606273
ENSG00000071205_12	-1.06897475556687	0.0416493939682984
ENSG00000184719_12	-1.06907755214526	0.0280068242668435
ENSG00000197081_16	-1.07341485283892	0.00533752551284004
ENSG00000139116_19	-1.07345330387808	0.00673843719448022
ENSG00000157557_13	-1.07439032886976	0.00863291831831496
ENSG00000151729_11	-1.07554944703105	0.00144019940163088
ENSG00000163291_14	-1.07603038264932	0.0115537523341265
ENSG00000110079_18	-1.0764153231283	0.0479694807619308
ENSG00000145730_20	-1.07647766729493	0.0433598289366003
ENSG00000183508_5	-1.0765647667252	0.0288894254371303
ENSG00000155008_14	-1.07678008202523	0.00256594378811011
ENSG00000113013_16	-1.07811043005172	0.00170803696086425
ENSG00000171992_13	-1.07987385426719	0.00349882825130133
ENSG00000197442_10	-1.08237669429924	0.0110608378073208
ENSG00000171659_15	-1.08321572676859	0.0468769340045747
ENSG00000005893_16	-1.08327398819893	0.00269373344786389
ENSG00000171100_15	-1.08329856521102	0.0178823273255499
ENSG00000173926_6	-1.08341587249153	0.0295059976884872
ENSG00000134326_11	-1.08424576811688	0.0206954328606574
ENSG00000135525_18	-1.08498066513075	0.0182480325060293
ENSG00000185339_9	-1.08679401105192	0.0170284649631263
ENSG00000092068_20	-1.08762025549435	0.0235159051819065
ENSG00000196177_13	-1.0898829650694	0.00219536272605143
ENSG00000106617_15	-1.09077651702897	0.002784294240132
ENSG00000065154_12	-1.09104710937842	0.0333677513705118
ENSG00000139132_14	-1.0919659342919	0.0192605469368609
ENSG00000164128_7	-1.09214780770759	0.048020840441135
ENSG00000241839_10	-1.09318258805931	0.00121609228674567
ENSG00000167996_16	-1.09390887519963	0.0102785874671542
ENSG00000142910_16	-1.09631932047591	0.0314017415073866
ENSG00000166340_17	-1.09991718112691	0.000308688664272045
ENSG00000116016_14	-1.10029873228305	0.010789117380673
ENSG00000136111_14	-1.10158417954174	0.00406314580217729
ENSG00000143162_9	-1.10187337711419	0.00718662177776803
ENSG00000155099_8	-1.10206928776438	0.000395675401646759
ENSG00000013503_10	-1.10660831646512	6.37927033362716e-05
ENSG00000139531_13	-1.1067154038223	0.00024662297822633
ENSG00000196628_20	-1.1067577196955	0.0146007007607268
ENSG00000124171_9	-1.10695878359644	0.0335958267358845
ENSG00000182253_15	-1.10792784830097	0.00124411277829188
ENSG00000197147_15	-1.10949041072118	0.00996873473975491
ENSG00000184602_6	-1.10990722675122	0.0186641493722087
ENSG00000115267_8	-1.11769161621564	0.00518500062381007
ENSG00000091140_14	-1.11972743441394	0.00233836958712365
ENSG00000103642_12	-1.12178201671567	0.00017361121038708
ENSG00000198324_13	-1.12541176521917	0.00671890655248511
ENSG00000131370_16	-1.12720476486042	0.0345180485530377
ENSG00000132623_16	-1.12732998812027	0.00448526264360272
ENSG00000131069_20	-1.1284988554255	0.0401959454691423
ENSG00000130830_15	-1.13216489318169	0.000693234411995365
ENSG00000182578_14	-1.13355252326992	0.0458903693884215
ENSG00000181754_7	-1.13442185092694	0.0356723338954498
ENSG00000084444_14	-1.13511998899166	0.0371806725637862
ENSG00000149131_17	-1.13552369051691	0.0273030383317394
ENSG00000156709_15	-1.13674792851175	7.85410901463988e-05
ENSG00000088682_14	-1.13805613048031	0.000502628164547652
ENSG00000163947_12	-1.13904848532859	0.00392611737291359
ENSG00000115486_12	-1.14412736111421	0.00924043375520792
ENSG00000211445_12	-1.14564208680864	0.0449314418620161
ENSG00000133138_20	-1.14630965016581	0.018664203903983
ENSG00000196850_6	-1.14632871379674	0.0054511205292801
ENSG00000206341_7	-1.14804205077773	0.0150911606590417
ENSG00000180881_19	-1.15130582839876	0.0102395239392211
ENSG00000101255_11	-1.15145045654305	0.032891979523995
ENSG00000123595_8	-1.15276808009234	0.000314912764710985
ENSG00000111801_16	-1.15318178131647	0.0127468013610664
ENSG00000136003_16	-1.15326607252643	0.00139349359514333
ENSG00000178996_14	-1.15382621792851	0.00163989918681857
ENSG00000165097_16	-1.15541295919449	0.0192804735206713
ENSG00000119899_13	-1.15589374438698	0.0187184268723895
ENSG00000126709_15	-1.15660829064973	0.0362078575441404
ENSG00000188211_9	-1.1579843880295	0.0319039115782946
ENSG00000171914_16	-1.15815249058938	0.0277088823175937
ENSG00000081803_16	-1.15930606190012	0.00682398838438505
ENSG00000173269_14	-1.1606043528857	0.0119531262881728
ENSG00000164715_6	-1.16083249822674	0.00411853219911515
ENSG00000131781_13	-1.16191148308602	0.0275992525899447
ENSG00000255197_6	-1.16547564543423	0.0269035530183663
ENSG00000112874_10	-1.16587679831045	0.000579629919138197
ENSG00000081087_15	-1.1685059165221	0.000411011987156931
ENSG00000164494_12	-1.16911311619478	0.000930496382434545
ENSG00000185164_14	-1.16961228805122	0.0415370414917224
ENSG00000109586_12	-1.17540421520735	0.032367482529275
ENSG00000051108_15	-1.17831280187783	0.0007961362127884
ENSG00000135272_12	-1.17943376854494	0.00817337134794551
ENSG00000064042_18	-1.18062088569104	0.038478438206068
ENSG00000181804_15	-1.18151514881013	0.00553330707854466
ENSG00000151623_15	-1.18343513583762	0.0193212848287009
ENSG00000185127_6	-1.18396901300612	0.00467565401578532
ENSG00000188906_16	-1.18662436607878	0.00423773478608753
ENSG00000125827_9	-1.18850081967155	0.00144719981829869
ENSG00000122679_8	-1.1906227645244	0.0241915641442204
ENSG00000197279_4	-1.19251694040973	0.0111207352250934
ENSG00000105246_6	-1.1928965958146	0.0290494239426867
ENSG00000172594_13	-1.19367363669014	0.00490934303955725
ENSG00000163541_12	-1.19410431819408	0.000323451206411945
ENSG00000140853_16	-1.19468611583638	0.0309595041869839
ENSG00000185532_20	-1.19511364005373	0.0477795331909633
ENSG00000144843_11	-1.19935148481155	0.00694323353934828
ENSG00000109686_19	-1.2007255505023	0.00353747319743552
ENSG00000137628_17	-1.20091411876488	0.0133778066145124
ENSG00000100852_13	-1.20179926679639	0.0203662713919313
ENSG00000198431_16	-1.20188230836151	0.000416510160645936
ENSG00000101439_9	-1.20546069043807	0.00643904930496046
ENSG00000075643_6	-1.20648719374237	0.00286129980664626
ENSG00000198959_12	-1.20766192918737	0.0444413088522681
ENSG00000155846_17	-1.21209173774911	0.0105445242879376
ENSG00000234745_12	-1.21221383903481	0.0411624835538531
ENSG00000182890_5	-1.2173830141321	0.0153238069985845
ENSG00000188641_14	-1.22301815539651	0.0336310123685616
ENSG00000244026_6	-1.2246515296644	0.049659610655538
ENSG00000259431_6	-1.23103743760575	0.0480496485535156
ENSG00000080200_10	-1.23536913615549	0.0310957331248283
ENSG00000161281_11	-1.23770571655063	0.0433441360037647
ENSG00000013583_10	-1.23892082851202	0.000255400088053918
ENSG00000166750_10	-1.23987181936322	0.0408222728913431
ENSG00000129480_13	-1.24119714842882	0.026694122642948
ENSG00000120156_22	-1.24160672345301	0.0431367488921449
ENSG00000066583_12	-1.2441327919819	0.00243031891932614
ENSG00000134709_12	-1.25386713186973	0.0387975094634639
ENSG00000111961_18	-1.25570030173504	0.00928501855121708
ENSG00000019582_15	-1.25828690155432	0.0359285834822112
ENSG00000052795_13	-1.26173935307797	0.000336017102747727
ENSG00000168062_10	-1.26513903266043	0.0213282108109822
ENSG00000179715_13	-1.27065784790053	0.00235931260616638
ENSG00000005882_12	-1.275041126785	0.00313189576685698
ENSG00000184792_16	-1.27852071017791	0.00974513047103978
ENSG00000112294_14	-1.28032518799063	0.0045404503656851
ENSG00000110324_11	-1.28143592927758	0.0318784012462136
ENSG00000064601_20	-1.28379178836931	0.000879400597560745
ENSG00000143067_5	-1.29267116333684	0.00588126533203797
ENSG00000196743_9	-1.29514707036031	0.000612165303896117
ENSG00000114054_14	-1.29525283257091	0.000455663622079312
ENSG00000141576_16	-1.29822851401825	0.00271817137555529
ENSG00000162139_10	-1.29874060035012	0.000118323823243893
ENSG00000069974_16	-1.30550739579202	0.00650519612556693
ENSG00000135469_14	-1.3074875349562	0.00107679973605269
ENSG00000100412_17	-1.31864506468269	0.00565344143682977
ENSG00000118596_12	-1.3202798724697	0.00823462910259972
ENSG00000163393_13	-1.32078572694267	0.0102393360326148
ENSG00000115461_5	-1.3217440411184	0.0331435126668457
ENSG00000113742_14	-1.32439033336584	0.00888116854484369
ENSG00000137710_17	-1.32764913075418	0.0212835514607144
ENSG00000247498_10	-1.32773563860632	0.006267590362968
ENSG00000159423_17	-1.32948511555256	0.0264561028077838
ENSG00000156958_15	-1.33006939359347	0.00371947840707869
ENSG00000000971_16	-1.33148001465444	0.0491037553235168
ENSG00000105953_15	-1.33392008753702	3.32419411557314e-05
ENSG00000228223_3	-1.33745704148213	0.0248425046884455
ENSG00000169188_5	-1.33798540630225	0.0123557788721852
ENSG00000153814_13	-1.3425217547138	0.00359888281406038
ENSG00000109452_12	-1.34259821439461	0.0302154992880678
ENSG00000163513_19	-1.34344600921498	0.0303319609220895
ENSG00000010319_7	-1.3447262558636	0.0323740556276702
ENSG00000122592_8	-1.34529787218465	0.0405942476113236
ENSG00000145390_11	-1.34778897456212	0.0188438869531463
ENSG00000196511_14	-1.35031697258519	0.00701312092927164
ENSG00000272462_3	-1.35170969282396	0.00177886643185995
ENSG00000132881_12	-1.35171681051849	0.00869177378511262
ENSG00000240184_7	-1.35586026430536	0.0263316757439217
ENSG00000212907_2	-1.35839587327491	0.0222741323864475
ENSG00000130779_21	-1.35963960210359	0.000732920441108221
ENSG00000119917_14	-1.36199759252896	0.0021462411258165
ENSG00000132274_16	-1.36392529966298	0.0154547404273169
ENSG00000184371_14	-1.36438378159845	0.00472031621478913
ENSG00000127951_8	-1.36768288803317	0.00367973851173009
ENSG00000109667_12	-1.37399456732759	0.0385361121165
ENSG00000204632_11	-1.37493930598103	0.0399542310354666
ENSG00000106819_13	-1.37700946062991	0.0135993870857697
ENSG00000102054_18	-1.37730156145484	0.0242771561336908
ENSG00000204252_14	-1.37733091280076	0.043772446090025
ENSG00000182108_11	-1.37923750131777	0.00502656446610766
ENSG00000197872_11	-1.37938365869319	0.0414049254989432
ENSG00000005020_13	-1.37965834902191	0.0303357684548984
ENSG00000125246_15	-1.38019328847378	0.00365700342205459
ENSG00000171867_17	-1.38088182270705	0.0046061661588507
ENSG00000025039_15	-1.38120167782464	0.000352061209826801
ENSG00000144369_13	-1.38303496296476	0.0153230362125235
ENSG00000162614_19	-1.38392240160021	0.0430206980817926
ENSG00000138756_18	-1.38470840047122	0.0341950149751193
ENSG00000136052_9	-1.3860695193618	0.00119516745772597
ENSG00000168386_18	-1.38725165265552	0.0328962695738966
ENSG00000132357_14	-1.38743597835101	0.00904682639416594
ENSG00000141441_16	-1.39266051469429	0.0358109112573591
ENSG00000166387_13	-1.39591766780351	0.0042229216857359
ENSG00000178104_19	-1.39821625983515	0.00722244045846554
ENSG00000204525_17	-1.39905944874054	0.00835009032411665
ENSG00000119922_10	-1.40167316282803	0.000705219887266449
ENSG00000163637_13	-1.40196110345762	0.0376113165621113
ENSG00000112096_19	-1.40298462156618	6.06005879453321e-05
ENSG00000139112_11	-1.41043516533804	0.00104164904805601
ENSG00000198146_4	-1.41320421959319	0.0201951893372912
ENSG00000187098_17	-1.41670053789165	0.00767716305108453
ENSG00000134755_17	-1.41782606616526	0.0405989285685562
ENSG00000197629_6	-1.41813708002687	0.0114939952676101
ENSG00000167363_14	-1.41830316867568	0.00328131012564614
ENSG00000013619_14	-1.42101650314118	0.0346881906257502
ENSG00000196975_16	-1.42282170238373	0.00372686858978742
ENSG00000101928_13	-1.42683273821135	0.000208219294777735
ENSG00000102010_15	-1.42791562227647	0.0435862055054186
ENSG00000172986_13	-1.43026899301246	0.0123308196766314
ENSG00000143882_12	-1.43104130340824	0.0169987346332921
ENSG00000110002_16	-1.43174137411643	0.00574323450934418
ENSG00000250159_7	-1.43245705237288	0.00931482548186511
ENSG00000111341_10	-1.43366329192086	0.0310700241310759
ENSG00000132530_17	-1.43426253075919	0.0440961858450073
ENSG00000136869_16	-1.44717805216282	0.0116298364669159
ENSG00000160712_13	-1.44817299561057	0.0176482215941021
ENSG00000171766_17	-1.44886696113815	0.0354602905012902
ENSG00000166710_21	-1.45864291705676	0.00462908599361485
ENSG00000111816_8	-1.46088973663709	0.0190946958219791
ENSG00000095585_17	-1.46135821446079	0.0240533853981297
ENSG00000163823_4	-1.46609900980157	0.0290793925031616
ENSG00000186470_14	-1.4714731836324	0.00315405007377292
ENSG00000251364_7	-1.47236175113125	0.0415626437642682
ENSG00000147872_10	-1.47243901696015	0.0355399974271983
ENSG00000161011_20	-1.47864758239306	0.00167703690249584
ENSG00000266680_1	-1.486101432573	0.0101017808001468
ENSG00000146859_6	-1.48631285335168	0.00162612564279999
ENSG00000166900_17	-1.49013444002238	0.000491639492146306
ENSG00000120306_11	-1.4923597125239	0.00137852949510439
ENSG00000214944_9	-1.49274202458105	0.00056369133627993
ENSG00000164675_11	-1.49453425322857	0.0409659879130086
ENSG00000123836_15	-1.49656936297383	0.000683007063990859
ENSG00000242193_11	-1.49983218295807	0.00443998667912815
ENSG00000275131_3	-1.50043636806879	0.0308352283934287
ENSG00000231389_7	-1.50052913341381	0.0102092337674327
ENSG00000244694_7	-1.50077390847844	0.0272132472704363
ENSG00000143418_20	-1.5013886845752	0.0115723756695703
ENSG00000151229_13	-1.5017895437307	6.18318231530338e-05
ENSG00000184828_10	-1.51110971868826	0.0321491531976979
ENSG00000253305_2	-1.51534305306177	0.0487565245599235
ENSG00000170271_11	-1.51754258618406	0.00103072852292251
ENSG00000135604_10	-1.52129270794298	0.022179852296926
ENSG00000082438_17	-1.52217377603723	0.00436805260827691
ENSG00000158156_9	-1.52364799431268	0.00837919145336212
ENSG00000148288_13	-1.52577140587712	0.0115323981114973
ENSG00000008394_13	-1.52664748591731	0.0225494220553518
ENSG00000129116_19	-1.52870427098985	0.0206409669771834
ENSG00000153714_6	-1.52925044987985	0.00431310147612593
ENSG00000165591_6	-1.53039570466377	0.0469735508238517
ENSG00000127328_22	-1.5310711925793	0.0032047821171326
ENSG00000248905_10	-1.53365016926561	0.0138480569369107
ENSG00000165983_14	-1.53451130703386	0.0454070833396309
ENSG00000198855_7	-1.54072432440801	7.01981133311195e-05
ENSG00000166816_15	-1.54644491208461	0.0405965004223541
[truncated: 344 more rows]

## Sheet: STAD-differential expression
Gene	logFC	P.Value
ENSG00000008196_13	3.39113160315571	2.22313022292309e-51
ENSG00000225548_7	2.8163072594463	4.74298065836801e-10
ENSG00000165762_3	2.57347820169019	4.98483482869356e-17
ENSG00000233639_7	2.56689121371657	8.98840485729215e-15
ENSG00000250546_6	2.55109706107572	6.98899444544939e-11
ENSG00000261272_1	2.50328626037781	1.64757247906034e-13
ENSG00000275016_5	2.49600154530718	2.99851773186205e-13
ENSG00000146839_19	2.46226957271852	1.30479915782317e-17
ENSG00000235597_2	2.44516434660275	9.74908724363017e-19
ENSG00000135903_20	2.43732139163871	4.81954010893022e-16
ENSG00000267313_7	2.40524110993536	9.90675187572721e-12
ENSG00000124092_12	2.36997520178971	2.30432552586212e-09
ENSG00000230426_4	2.36996355141854	9.4966260814261e-12
ENSG00000259692_6	2.36806037551164	1.8917455461637e-11
ENSG00000253363_7	2.35867357463394	1.46620135197303e-07
ENSG00000178235_8	2.34531283520727	5.56419283910208e-16
ENSG00000105392_16	2.30579941925508	2.9633952125952e-19
ENSG00000259129_6	2.30450715092024	1.98264555057946e-07
ENSG00000257842_6	2.27697461285172	3.13069938058452e-09
ENSG00000197641_12	2.26459049922401	4.07015504144435e-08
ENSG00000205592_15	2.237198481383	3.46131066060398e-13
ENSG00000187172_15	2.2369369073225	1.65752336089155e-10
ENSG00000229140_11	2.20964931126806	1.91259978779961e-19
ENSG00000241743_4	2.1945729910649	5.23159097143716e-16
ENSG00000251629_7	2.19404932624098	1.47597390580023e-11
ENSG00000226397_8	2.1915612071119	1.75850555306725e-11
ENSG00000110484_7	2.17935941244785	2.45379895729507e-15
ENSG00000187772_8	2.17603335354482	1.15172512683477e-06
ENSG00000164796_18	2.16700062365363	7.21272299172932e-11
ENSG00000285407_1	2.16547021452938	4.1808854186883e-08
ENSG00000249642_2	2.15842338649174	1.41767733802254e-09
ENSG00000137948_18	2.15570035629482	8.24405392699789e-15
ENSG00000259664_3	2.14727319943421	5.19622150306314e-08
ENSG00000256995_8	2.14659066480921	1.09626095420074e-13
ENSG00000231023_7	2.13917062653646	4.98704028127443e-13
ENSG00000173157_17	2.13628308400579	2.14260687104865e-08
ENSG00000180287_17	2.12353799891878	3.76232301908722e-10
ENSG00000279217_1	2.11467445490483	1.91730631856208e-19
ENSG00000265460_6	2.11451495403604	4.74109231252703e-16
ENSG00000184459_8	2.10642971646347	1.22887744088209e-13
ENSG00000081479_15	2.10492327244607	1.13889285202883e-08
ENSG00000185306_13	2.10100347203091	8.19419485531378e-07
ENSG00000256422_6	2.09483669215696	3.38182846189827e-16
ENSG00000204544_5	2.09420427017934	2.06769576237945e-06
ENSG00000253452_6	2.09279536280749	6.42785663106873e-14
ENSG00000287996_1	2.08630769820553	3.50096964395213e-11
ENSG00000255794_9	2.07328604209474	1.15008802317962e-10
ENSG00000140600_17	2.06745441594001	5.74510900674279e-11
ENSG00000185873_8	2.0661548757729	2.93223597165258e-08
ENSG00000227932_2	2.06200052196045	1.48171001816082e-05
ENSG00000183117_19	2.06193041137325	2.77067854453013e-08
ENSG00000266602_2	2.05018839453803	3.89604175258817e-07
ENSG00000149742_10	2.04626394701889	2.33974337743011e-12
ENSG00000255595_5	2.0460988931872	6.36278727159871e-09
ENSG00000257275_6	2.04589661139664	1.93851139879036e-09
ENSG00000179046_8	2.04062320460344	2.70255656246367e-11
ENSG00000253361_3	2.03454250552896	3.58544323124415e-10
ENSG00000154997_9	2.03445114747583	8.40285686471134e-11
ENSG00000259485_2	2.03163382115737	7.98144092899993e-05
ENSG00000182256_13	2.0297743830787	4.95264150173428e-09
ENSG00000120054_12	2.0205407117908	1.13796625931593e-06
ENSG00000268940_5	2.0156189283261	3.06774176085427e-06
ENSG00000267284_2	2.00401568511337	2.84442977976294e-07
ENSG00000239649_3	2.00319432195864	4.36473114649583e-14
ENSG00000113327_17	2.00031166148934	9.54434675102817e-08
ENSG00000170423_13	1.99320028219044	3.34897845461479e-07
ENSG00000124260_12	1.99126251831156	0.000211259625338616
ENSG00000223553_6	1.97831546941155	1.80092025556988e-12
ENSG00000156096_14	1.97549052795954	1.74217648671024e-09
ENSG00000215196_5	1.97530429238521	2.40024851276285e-17
ENSG00000147481_17	1.9728271254734	4.33848600545792e-10
ENSG00000105143_12	1.97226673084292	5.71848741891601e-14
ENSG00000189229_11	1.96719639871521	2.64030496566491e-08
ENSG00000089225_20	1.96319454728634	9.24984184838202e-07
ENSG00000249199_2	1.95696925341652	2.35059743705403e-11
ENSG00000163530_4	1.95530630930997	1.00960052680134e-08
ENSG00000231764_10	1.93769179182571	4.1686725913942e-06
ENSG00000256870_3	1.93565049447981	2.62601153672383e-09
ENSG00000231208_4	1.93407750537228	5.22292018443653e-08
ENSG00000242512_9	1.93380430668611	4.91800279196006e-16
ENSG00000256146_1	1.93375472753346	1.29790070717765e-07
ENSG00000236289_4	1.93093143593043	9.86339903512203e-11
ENSG00000149021_7	1.92759874937368	3.46592197829036e-08
ENSG00000087128_10	1.92108537090492	8.50269663540068e-06
ENSG00000121570_12	1.92040936249853	1.93665770563217e-14
ENSG00000234948_2	1.91452186843222	1.35967262018328e-13
ENSG00000171561_4	1.91164468488499	1.11596169807266e-12
ENSG00000107984_10	1.91058438126849	0.000132231457217192
ENSG00000235097_1	1.90982622866676	2.10241876441609e-09
ENSG00000206260_4	1.9072605907317	2.87126283767507e-14
ENSG00000105141_6	1.90568123858083	2.93654187707751e-09
ENSG00000147246_10	1.90394025539953	2.16071626277878e-05
ENSG00000170848_16	1.900981530423	2.91739311303084e-13
ENSG00000174898_16	1.88520836898823	7.02375332552658e-12
ENSG00000260072_1	1.88205558858845	3.61249907605941e-10
ENSG00000228262_10	1.88140797715394	4.91542787535589e-10
ENSG00000253238_3	1.88132312442839	1.67566232681706e-13
ENSG00000174963_18	1.87961411217347	1.26780955220416e-07
ENSG00000250420_8	1.87860112908961	2.45651044642269e-06
ENSG00000187054_16	1.86725010969306	2.05233349885495e-06
ENSG00000253500_6	1.86657009266279	1.87130977725072e-10
ENSG00000285958_1	1.86623351982784	4.83023672307517e-10
ENSG00000227640_3	1.86439423920222	8.30182323987362e-05
ENSG00000253642_6	1.86381504510084	1.7329901735173e-08
ENSG00000132204_14	1.86247435559856	3.10971031961524e-06
ENSG00000254394_2	1.86167483688822	4.60059622955326e-13
ENSG00000169550_14	1.85825902844581	0.000150737980737234
ENSG00000249816_7	1.856933681867	1.78491089711304e-10
ENSG00000142025_16	1.84457682962111	2.63964465185895e-12
ENSG00000223715_3	1.84234234896965	1.11776241413963e-11
ENSG00000196091_15	1.83910725790379	8.2936548706922e-05
ENSG00000169064_13	1.83620700409416	6.15788656797665e-10
ENSG00000152977_10	1.82967832181049	3.05171908945888e-06
ENSG00000154227_13	1.82825120751373	3.61945675151963e-07
ENSG00000229089_8	1.82119440593502	1.80709661403656e-09
ENSG00000254519_5	1.81885710805768	8.85985952130327e-14
ENSG00000228933_8	1.81773156950587	1.84453352035858e-07
ENSG00000152936_10	1.81232524171894	1.97765648850202e-09
ENSG00000159516_9	1.80686581672373	7.27077735070366e-09
ENSG00000261670_1	1.80509467621647	6.9137360078553e-13
ENSG00000243137_8	1.80068149105776	2.98058593175319e-09
ENSG00000186487_20	1.79906317722735	5.68614803759387e-08
ENSG00000258628_1	1.79638049585534	2.28812147076429e-13
ENSG00000267761_3	1.79065623302797	6.41989463493581e-12
ENSG00000147381_11	1.78904714641563	0.00968929159483849
ENSG00000152670_19	1.78799277376895	5.72887253538275e-08
ENSG00000139915_21	1.7875554385036	3.24757989932096e-07
ENSG00000140015_20	1.78518757564254	2.11742488953331e-07
ENSG00000166828_3	1.78305202964704	2.77789586266991e-06
ENSG00000150275_19	1.77715400123039	8.4051345413093e-09
ENSG00000167634_12	1.77506323632655	4.08875045387237e-07
ENSG00000160505_16	1.77442349001501	3.93291797534772e-07
ENSG00000175535_6	1.76976149194128	3.62694735435277e-07
ENSG00000206557_6	1.76746645407374	1.45443869327795e-05
ENSG00000261241_7	1.76679377585715	1.15935997093678e-07
ENSG00000157423_18	1.76665557715654	2.4785043130392e-10
ENSG00000250799_11	1.76612197965713	1.87928233356483e-06
ENSG00000286984_1	1.7631703482016	6.28991522592083e-08
ENSG00000084453_16	1.76304487125692	1.69904118095578e-06
ENSG00000179520_11	1.76283480780892	6.52393086485875e-07
ENSG00000118492_17	1.76155198241901	7.39300477039382e-11
ENSG00000217455_8	1.76132858208943	4.00578725552402e-08
ENSG00000118972_3	1.76048384315837	2.39445172881901e-09
ENSG00000182583_12	1.76026286669435	4.46240123059055e-07
ENSG00000287550_1	1.75242803404181	1.52887917202682e-07
ENSG00000277268_2	1.75159002967336	5.06599331582149e-07
ENSG00000143469_20	1.74914816907204	7.85608245198955e-09
ENSG00000198092_6	1.74467432413882	1.13441959015319e-08
ENSG00000231532_6	1.74128266404364	1.10955276514878e-09
ENSG00000250026_5	1.73573822594304	5.24579085482165e-09
ENSG00000266369_1	1.73291093380426	1.57550072526073e-09
ENSG00000134160_14	1.73187415487476	1.67220580746188e-11
ENSG00000143536_7	1.73187316968329	9.73123267380568e-05
ENSG00000131482_10	1.73138471789827	2.23008965113462e-07
ENSG00000205628_4	1.73091439415096	3.93513927044861e-05
ENSG00000204941_14	1.73035314436208	1.6856974344505e-09
ENSG00000248740_6	1.72956781963113	7.03638492182378e-05
ENSG00000081138_14	1.72800491039126	9.1705871683676e-09
ENSG00000261800_2	1.72637022824086	6.24889590432831e-10
ENSG00000171804_11	1.72500812873339	6.86368223851126e-09
ENSG00000286125_1	1.72123269652063	9.9328725164252e-11
ENSG00000228824_7	1.71819941343964	6.16789982171069e-06
ENSG00000091513_16	1.71567497549038	6.10544327676635e-07
ENSG00000187033_9	1.7130812949109	1.41079690365077e-10
ENSG00000227674_3	1.70809203996104	0.000194078494762081
ENSG00000078328_22	1.7074609538884	3.18232134784578e-09
ENSG00000249196_6	1.70310153168592	0.000472982589282867
ENSG00000188582_10	1.70213232531558	1.33314383630799e-10
ENSG00000138083_5	1.70039872510518	1.53381061772905e-05
ENSG00000231976_8	1.70016308217347	2.08723422445039e-06
ENSG00000198033_12	1.69906938208499	2.83189803842242e-06
ENSG00000262117_5	1.69840785836753	3.80241793431575e-06
ENSG00000130433_7	1.69247379485058	3.54298495757203e-06
ENSG00000147596_4	1.69222923477154	3.85200569200494e-11
ENSG00000180178_11	1.69211991373313	8.27005016682234e-05
ENSG00000279905_1	1.69051262867763	1.84398784151152e-08
ENSG00000185247_15	1.68862772538498	0.00141569034176914
ENSG00000133863_9	1.68453064696452	3.98075439919188e-05
ENSG00000164199_18	1.68364160754082	2.21087524487504e-08
ENSG00000287923_1	1.68222854439407	1.80562817307593e-05
ENSG00000183760_11	1.67784008169787	6.34155936112093e-07
ENSG00000236539_3	1.67780835296886	2.50445918282558e-20
ENSG00000176979_14	1.67674785960137	9.06640774949437e-12
ENSG00000261570_2	1.67585993620533	5.07849262196598e-08
ENSG00000253706_5	1.67280717053482	3.48359384245116e-06
ENSG00000249484_9	1.67219259905194	1.12863536897616e-10
ENSG00000124232_11	1.67171973268301	3.47065252220487e-08
ENSG00000225546_6	1.67082817994795	8.80173156115323e-07
ENSG00000181355_21	1.67080889406384	9.08065047328516e-07
ENSG00000130182_8	1.66829163244691	2.68880155976083e-08
ENSG00000254349_6	1.66758472511537	6.50605387830531e-06
ENSG00000132972_19	1.66695640534946	1.93087281583244e-08
ENSG00000253394_6	1.65815388909848	4.49557871843493e-08
ENSG00000203972_10	1.65768201420366	6.50969089758373e-09
ENSG00000134389_10	1.65552695300444	7.30814736032133e-12
ENSG00000248685_6	1.65305632880767	1.536137530861e-06
ENSG00000268964_3	1.65070115372705	1.75636785784001e-07
ENSG00000149654_11	1.64990080188084	3.13353552866463e-06
ENSG00000226476_6	1.64493353325932	6.36267645710391e-05
ENSG00000276067_2	1.64087113067211	3.50039381350033e-06
ENSG00000152430_18	1.64081488573947	1.11639144131087e-09
ENSG00000170477_13	1.63822611564136	0.00172780474233545
ENSG00000230937_12	1.63646092605993	0.000163313969402816
ENSG00000183747_12	1.63248741111428	2.26719971762474e-10
ENSG00000224141_6	1.62122617061638	2.77405667316948e-05
ENSG00000198054_12	1.62051832477573	0.00073481995302841
ENSG00000105641_4	1.62008935863907	0.000101589572178741
ENSG00000136750_13	1.61737792232316	1.28383609016676e-09
ENSG00000159217_10	1.6158241084706	0.000950143067522988
ENSG00000166535_20	1.6156076530496	0.000195501995996508
ENSG00000242221_9	1.61329525635329	1.94581663763835e-10
ENSG00000139767_10	1.61326068138395	2.12350066762222e-09
ENSG00000187621_15	1.61038573242441	7.79922850791176e-06
ENSG00000179059_10	1.6095709107831	7.05874724946995e-06
ENSG00000091583_11	1.60884247698779	0.000163483788592585
ENSG00000145526_12	1.60764339015185	4.63321360198599e-07
ENSG00000166862_7	1.60388036615911	4.84183147907731e-12
ENSG00000169340_10	1.60336699011122	1.11974610551528e-05
ENSG00000165584_16	1.60223598798591	1.70746754793807e-08
ENSG00000224652_2	1.60087708001207	2.55173684836575e-09
ENSG00000214039_9	1.59737033415004	0.00140278370728479
ENSG00000178084_2	1.59729880937711	1.39024032547698e-07
ENSG00000187533_14	1.59657247227248	1.03403373084217e-07
ENSG00000163207_7	1.59570044006647	0.000312691482500651
ENSG00000255501_3	1.59303168996888	0.000648888974633515
ENSG00000151962_8	1.5915167870893	1.93106947694346e-06
ENSG00000165863_17	1.59127363903558	5.74896896074759e-05
ENSG00000072041_17	1.59020771897641	2.16118755047867e-05
ENSG00000136535_15	1.58715681103996	2.56536795695083e-09
ENSG00000131914_11	1.58703649426234	8.82084326140459e-10
ENSG00000131686_15	1.58675503484805	2.30605167963108e-06
ENSG00000251165_6	1.58575742800496	3.29348019343935e-05
ENSG00000186439_14	1.58437954754018	3.62852281496874e-07
ENSG00000022556_16	1.5824946562842	0.000253618688281714
ENSG00000189401_3	1.5821459474736	3.24947411699635e-12
ENSG00000011677_13	1.58030609029422	0.00408428782449428
ENSG00000226581_2	1.57910456764672	1.71643116686705e-09
ENSG00000260019_2	1.57861635451021	3.7316309226697e-05
ENSG00000203620_2	1.57675107586129	5.10932655990271e-11
ENSG00000287905_1	1.57432362490205	2.26879540996499e-05
ENSG00000231924_10	1.57116193709018	2.4488361996643e-09
ENSG00000164089_9	1.5677265967265	1.4745499111064e-05
ENSG00000185290_4	1.56676602883754	0.00062597207363739
ENSG00000237978_6	1.56637782149325	1.71926168236828e-06
ENSG00000248461_3	1.56221865588316	0.00010696386433632
ENSG00000167916_5	1.56159200038161	5.45468692503025e-06
ENSG00000148604_15	1.56132860597599	7.4365574086269e-08
ENSG00000177984_7	1.56126336421772	5.39237766942866e-05
ENSG00000073734_10	1.55816707261689	1.50759590226897e-07
ENSG00000279668_3	1.55606420901994	5.60786664218248e-09
ENSG00000102239_5	1.55367696406079	9.23538952570493e-09
ENSG00000225087_2	1.55179933223137	4.13960785928016e-06
ENSG00000229618_3	1.54802205534203	7.52641536081041e-05
ENSG00000273706_5	1.5463911015521	9.16279659440533e-05
ENSG00000173610_12	1.54635439503865	3.82293906741043e-10
ENSG00000279249_3	1.54036574052233	5.69584952339651e-07
ENSG00000183273_7	1.53962143637441	2.47311254846252e-06
ENSG00000257501_6	1.53764043456332	1.43141714511657e-09
ENSG00000229807_12	1.53659264769559	0.0381545568349847
ENSG00000106536_21	1.53630895556855	0.00116425005096255
ENSG00000226278_1	1.53469409819647	0.0108321463857552
ENSG00000260763_1	1.53409960770577	2.36570027074325e-06
ENSG00000139304_16	1.52987266864861	2.11136825895603e-07
ENSG00000123977_10	1.52683069139295	4.79082646304666e-07
ENSG00000213981_8	1.5264232527315	1.5068999061896e-06
ENSG00000243810_1	1.52550355017734	7.64935680509719e-07
ENSG00000251381_8	1.52267807482281	5.65877843274955e-05
ENSG00000259723_1	1.5221350548536	7.03099913282575e-06
ENSG00000169344_15	1.51785756802235	2.0443320605763e-07
ENSG00000224565_2	1.51665140412714	6.22174625910587e-07
ENSG00000128714_6	1.51579699818403	0.00379720144979571
ENSG00000174498_14	1.51557104494457	7.50450990232827e-06
ENSG00000006377_11	1.51436958151073	0.00148519659305179
ENSG00000125285_6	1.50851657554057	0.00462990075644582
ENSG00000145626_12	1.50648742584869	6.25403927481405e-06
ENSG00000141485_17	1.50595315220189	6.23522029923214e-06
ENSG00000203995_10	1.50054263675535	9.108082313611e-07
ENSG00000266365_1	1.49987675326517	8.19343243406766e-08
ENSG00000068985_5	1.49879530435964	4.44594987555012e-05
ENSG00000170516_17	1.49695689257955	0.000154105463310771
ENSG00000214107_8	1.49599819635293	2.2930052307477e-06
ENSG00000169327_5	1.49579648896951	8.58024641667198e-10
ENSG00000172318_5	1.49424478174863	5.06526454961389e-07
ENSG00000215262_8	1.49190607323089	2.60404105109476e-07
ENSG00000167419_11	1.48958088649239	4.14409632806827e-07
ENSG00000230876_8	1.48762419222756	2.15078277316528e-05
ENSG00000286867_1	1.48750353695607	2.66908143061373e-08
ENSG00000181433_9	1.48177019587027	0.00166879091423678
ENSG00000243486_1	1.48089910289994	3.85247661873126e-10
ENSG00000244128_7	1.4803093078402	0.00049973566142893
ENSG00000144406_19	1.47508814241846	3.22396923026021e-06
ENSG00000178248_11	1.47229756174079	1.499757738509e-06
ENSG00000143552_9	1.46820429509823	8.09919475274097e-11
ENSG00000285972_1	1.46752257087595	3.45855688264216e-05
ENSG00000251273_4	1.46605711911528	1.20613174441244e-05
ENSG00000113100_10	1.46371369962974	6.85179077012796e-06
ENSG00000133710_16	1.46316769631144	1.38812935666731e-05
ENSG00000197085_11	1.46280060463461	8.91976057510344e-05
ENSG00000133454_16	1.46269366041052	4.79863943006011e-05
ENSG00000259786_7	1.45885995137632	6.21285774644713e-05
ENSG00000104055_16	1.45679941457907	4.80791302005417e-06
ENSG00000270816_6	1.45599678739499	4.3827001902161e-05
ENSG00000125998_8	1.45422259587411	0.000210936999962394
ENSG00000090512_12	1.45090490395656	1.22910404205467e-06
ENSG00000127928_13	1.45053795226614	0.00568266465453011
ENSG00000229967_1	1.45048449578121	0.00171436751165568
ENSG00000259848_9	1.44960630650381	3.17715910803374e-07
ENSG00000075429_9	1.44949866343938	2.10433565245052e-08
ENSG00000256417_1	1.44265513494431	0.00246544882251436
ENSG00000145808_10	1.4426488227999	7.53289904755985e-05
ENSG00000163331_12	1.44009106661517	0.000626895205789454
ENSG00000234426_3	1.43833835884154	4.09523277365099e-05
ENSG00000133640_20	1.43561361086717	7.34262322494377e-05
ENSG00000248131_6	1.43531676454872	0.00115389522341412
ENSG00000286662_2	1.43340875678516	1.31420167420189e-05
ENSG00000227906_8	1.43286683141905	1.78880340438528e-06
ENSG00000171495_17	1.4328652395961	2.44647515584742e-05
ENSG00000105929_16	1.43020490359072	0.000782274657576967
ENSG00000232044_7	1.43016424735623	6.44480651602779e-05
ENSG00000261239_6	1.42932782898741	7.05856571564242e-07
ENSG00000232006_9	1.42843248531141	6.20327293699523e-06
ENSG00000066813_14	1.42827631205339	3.18401935636358e-06
ENSG00000170615_15	1.42742623668713	3.79062886132055e-05
ENSG00000109061_10	1.42397142998908	2.19595700140378e-06
ENSG00000177551_5	1.423936806883	9.17095607564181e-05
ENSG00000163218_15	1.42348986175918	0.000133040058158976
ENSG00000136694_9	1.42287938877692	1.81532325151845e-05
ENSG00000233441_6	1.42262417929999	7.37937535043013e-05
ENSG00000205212_5	1.41852376967049	0.000157209912343789
ENSG00000142449_13	1.41820703679676	4.46763320112257e-05
ENSG00000260573_4	1.41733725164129	1.68036051936812e-05
ENSG00000183166_11	1.41542173721884	3.7110359730512e-05
ENSG00000146276_12	1.41518253862022	0.00260359507434353
ENSG00000154162_15	1.41506777793911	0.000519534070537627
ENSG00000205044_5	1.41499663213641	1.40416654277501e-09
ENSG00000156076_10	1.41334083028779	0.000606488121545867
ENSG00000164287_13	1.41272656574437	2.10649784711744e-07
ENSG00000248870_1	1.41230178121888	4.23313765595435e-07
ENSG00000137975_8	1.41203623550115	0.000980627681628756
ENSG00000187144_11	1.41132290613994	3.41500646770878e-08
ENSG00000064195_7	1.41104676503874	0.00209320875679058
ENSG00000148942_15	1.40541406190487	6.39006937917223e-05
ENSG00000162624_14	1.40496089581062	6.10737080815341e-07
ENSG00000160886_13	1.40113671984998	0.00080230249907678
ENSG00000126752_8	1.40002213108609	0.00114562812637198
ENSG00000124143_10	1.39786321365877	0.00177702528812215
ENSG00000187021_15	1.3962220724345	0.0001145338757657
ENSG00000278891_1	1.39589057893745	7.78458773955058e-07
ENSG00000109182_12	1.39504711905774	0.00134095194167939
ENSG00000121388_6	1.39377066279375	1.29982428255399e-06
ENSG00000124493_14	1.39308579691177	1.6497224260147e-06
ENSG00000182938_7	1.39207941486946	0.00317758955008568
ENSG00000228358_6	1.39162648967913	2.99405051298813e-05
ENSG00000232667_10	1.39063037246016	3.78222900966363e-09
ENSG00000004939_15	1.39061678166009	1.33361998346392e-07
ENSG00000095777_17	1.38908567403333	8.28359651678353e-06
ENSG00000224271_7	1.38898782784837	0.00116244592440029
ENSG00000178568_15	1.38743547614115	1.54068894887489e-05
ENSG00000181449_4	1.38706665166177	0.00193595551069563
ENSG00000255745_2	1.38699272841653	3.87951874475839e-08
ENSG00000179455_10	1.38693231218052	0.0011756356417774
ENSG00000278920_1	1.38656858697858	3.30674291164242e-13
ENSG00000267327_2	1.38633044905132	0.000242568909014808
ENSG00000226674_11	1.38561922270098	2.38969981097729e-09
ENSG00000135116_9	1.38384607004767	5.77615798120257e-07
ENSG00000169856_9	1.38377191353269	0.001797346731288
ENSG00000082556_14	1.38355258277917	0.000138269075883484
ENSG00000238125_1	1.38124418608943	7.62559056692728e-07
ENSG00000224099_2	1.3809904909264	7.54245143547263e-06
ENSG00000174015_10	1.37817294801927	0.000742802035711471
ENSG00000197826_12	1.37724242222606	6.55580489438361e-09
ENSG00000124678_20	1.37611221589099	8.18270351444161e-05
ENSG00000258128_2	1.37449661489611	3.12835131048186e-06
ENSG00000075673_12	1.37334005079652	0.000223338723590962
ENSG00000264404_3	1.3724101026412	6.01566940231634e-05
ENSG00000154764_6	1.37014090801253	2.83148761434409e-05
ENSG00000189051_5	1.36995003465472	1.06328269836399e-07
ENSG00000108231_14	1.3692722206251	1.7204236583407e-05
ENSG00000144460_12	1.36667748499678	8.07352876407357e-06
ENSG00000182111_9	1.36590315968929	0.000474908618769098
ENSG00000167769_5	1.36470413047589	5.34028420481258e-07
ENSG00000124721_18	1.36456026994723	1.59019084397094e-06
ENSG00000162992_4	1.36211787482901	0.00110608697441249
ENSG00000224243_2	1.36205987613064	2.63301366002726e-05
ENSG00000135346_9	1.36051638346807	0.000274944995261153
ENSG00000236824_2	1.35900580225135	0.000528313720690349
ENSG00000187569_3	1.35665010690863	6.5027725943808e-05
ENSG00000142515_15	1.35613417831994	6.92635565977576e-05
ENSG00000223838_2	1.35474400414498	1.47267681658068e-10
ENSG00000078579_9	1.35440418467295	0.00205685971092157
ENSG00000198633_10	1.35402640314661	1.88433310645427e-08
ENSG00000236212_2	1.35384951871165	0.000271971820476544
ENSG00000125851_10	1.35337013101397	0.000413694487307438
ENSG00000223812_8	1.35336301810738	0.00188808211606791
ENSG00000134343_14	1.35294270601628	0.000317413917510323
ENSG00000232624_8	1.34893185210425	0.000254173027857198
ENSG00000250564_2	1.34830327307983	0.000934629993460716
ENSG00000173809_18	1.34567830282731	2.71690054191737e-06
ENSG00000226320_6	1.34359423639401	0.000266277641294669
ENSG00000287861_1	1.34244229278849	0.000503761984279428
ENSG00000168065_16	1.3418458674259	0.000384978606891828
ENSG00000203909_4	1.34033771909086	8.97451398972807e-07
ENSG00000111783_13	1.33932060180627	1.35667973875783e-06
ENSG00000255226_2	1.33921152941806	0.000135622189035371
ENSG00000162598_13	1.33652891644951	2.63467780579441e-06
ENSG00000234722_5	1.33638303242087	0.000104713315206454
ENSG00000168878_19	1.33629994944713	1.22812654217676e-05
ENSG00000274461_2	1.3276794638611	2.02118227464508e-08
ENSG00000185038_14	1.32440496195029	0.000458530055701947
ENSG00000205396_11	1.32398707356839	4.55439946513662e-06
ENSG00000224853_3	1.3237855880307	0.00194142548161054
ENSG00000143278_5	1.32329029689298	3.22302573723615e-06
ENSG00000132677_13	1.32250668982093	0.000157722831523642
ENSG00000157542_11	1.32178348005038	2.93969030101633e-06
ENSG00000166211_8	1.3205113574933	5.83601504033524e-05
ENSG00000269699_6	1.31641424898372	1.95419433548452e-06
ENSG00000186472_20	1.31448661592972	0.00184078389225774
ENSG00000126550_10	1.31297722186004	1.04607414969927e-06
ENSG00000128710_6	1.31107493945096	0.00202720599253314
ENSG00000188883_5	1.31103770527242	0.00194937700163197
ENSG00000204889_10	1.31001967046954	0.00153005238831199
ENSG00000149516_14	1.30937646537388	4.07483216242426e-06
ENSG00000138798_13	1.30877599460705	0.00064035551885688
ENSG00000260685_1	1.30871709959531	1.20959590637638e-05
ENSG00000146530_14	1.30824382154237	0.000747834267989323
ENSG00000230936_1	1.30662461850608	1.64204568534055e-05
ENSG00000226571_2	1.30632205963081	2.6869465063332e-06
ENSG00000172689_2	1.30470970369779	0.000103752726266582
ENSG00000280081_4	1.30422320866647	1.06866720369089e-05
ENSG00000197360_9	1.30274165976535	5.82727925223842e-05
ENSG00000240045_2	1.30264865681129	3.43177042825068e-06
ENSG00000165164_14	1.30228623884957	0.00138119703697771
ENSG00000106410_15	1.29990638592446	8.53407724066071e-08
ENSG00000171759_10	1.29940951335462	0.00367385309445983
ENSG00000168243_11	1.29703131955837	0.000873579486622524
ENSG00000167612_13	1.29513036351235	0.000233004788997779
ENSG00000263745_7	1.29331046357824	5.4946380940636e-05
ENSG00000147724_12	1.29273466172578	7.86714775836848e-05
ENSG00000237863_3	1.29229780328299	4.62056132469623e-05
ENSG00000269994_3	1.2910609768613	0.000538398096471222
ENSG00000122584_13	1.28842730981857	7.2838073058374e-05
ENSG00000196344_11	1.28820650486062	0.00790088183337341
ENSG00000167759_13	1.28782083156337	0.00620687928968631
ENSG00000095627_9	1.28781894455139	2.36942194872384e-05
ENSG00000251129_2	1.28770936029429	2.24709218085944e-05
ENSG00000181626_12	1.28696042267942	3.84797180292293e-06
ENSG00000287460_1	1.28642929229876	0.00408239236010839
ENSG00000176406_23	1.28547870468285	0.000180504321306066
ENSG00000170044_8	1.28518234277768	4.60024308708489e-05
ENSG00000286751_1	1.28459683723377	4.57746680629648e-07
ENSG00000171564_12	1.28117036276843	0.0229315406748905
ENSG00000134376_16	1.27890655684988	1.7999248630458e-06
ENSG00000143512_13	1.27859391799607	4.48508971780614e-07
ENSG00000155761_14	1.27781795629446	7.58007847647468e-05
ENSG00000231817_9	1.2764169268115	1.4922440189088e-05
ENSG00000102290_22	1.27526431794765	6.75727791627374e-05
ENSG00000136327_7	1.27491100655843	0.00321865546391377
ENSG00000123407_4	1.27440350914118	0.0356336357865105
ENSG00000286266_1	1.27297310067359	6.13403161117332e-05
ENSG00000113249_13	1.27291908046061	0.00194807341205113
ENSG00000182632_15	1.27287971631147	2.18694252141631e-05
ENSG00000287682_1	1.27208980278311	8.60243525444867e-06
ENSG00000112337_10	1.27161153589874	1.40377201582714e-06
ENSG00000206262_9	1.27064260778176	0.00040552102880289
ENSG00000283000_2	1.27051272685026	0.000137455018568521
ENSG00000164744_13	1.27033190219019	2.83093982231484e-05
ENSG00000277270_2	1.2703235079901	8.98995059927403e-06
ENSG00000233718_8	1.26934861809882	2.84508001866049e-05
ENSG00000159527_3	1.26737419761154	0.00309618706313279
ENSG00000154198_14	1.26617713123377	2.88479903092978e-06
ENSG00000253227_2	1.26545238768735	0.000231091486378083
ENSG00000244094_2	1.2648734846749	0.000755082292464529
ENSG00000279080_1	1.26254624792148	2.38023841323166e-13
ENSG00000183034_13	1.26122618175817	8.39945722419977e-06
ENSG00000124469_12	1.26007342346876	2.09762093731574e-06
ENSG00000007350_17	1.25977235741162	0.00837040334910218
ENSG00000204183_3	1.25799366989942	4.83488860696337e-06
ENSG00000070729_14	1.25662132789328	6.725451448295e-07
ENSG00000276476_3	1.25579652974286	0.000935781312749429
ENSG00000182077_12	1.25554578578081	8.72024183555885e-05
ENSG00000125462_19	1.25526050057537	2.8069489059461e-07
ENSG00000123364_5	1.25425425275329	0.0163872156799659
ENSG00000142973_14	1.25310671711491	0.000456716204196742
ENSG00000237515_9	1.25282705432864	0.000303882113697832
ENSG00000187889_13	1.25259966331582	0.000353467936654494
ENSG00000178171_11	1.25194940928187	0.00298639963579527
ENSG00000099399_6	1.25172278064243	0.0112659914835395
ENSG00000164007_11	1.25133300730464	0.000383935301857608
ENSG00000169509_6	1.25097270423149	0.00544217058866167
ENSG00000153802_12	1.24991687267164	0.00100761836877801
ENSG00000168267_7	1.2498123929119	3.4124890050358e-05
ENSG00000256654_4	1.24820001794744	0.00028003096509583
ENSG00000176165_12	1.24759358840293	4.8246124774724e-07
ENSG00000182585_10	1.24725372972213	6.29282917479595e-05
ENSG00000113430_10	1.24636546452791	0.000600314879093822
ENSG00000267978_5	1.24454564070935	0.00988302694551638
ENSG00000204965_9	1.24315377942294	0.00027405061482099
ENSG00000176194_18	1.24299242374476	0.000510950335197998
ENSG00000233571_1	1.24256175732743	3.80812900864818e-05
ENSG00000182901_17	1.24156925095023	0.00251409922995846
ENSG00000118307_20	1.23755266885824	1.50292810791861e-06
ENSG00000244122_2	1.23527961960948	0.00027131409042956
ENSG00000215529_12	1.23425228318663	4.65028410891152e-06
ENSG00000286733_1	1.23360498992077	0.000383698120783401
ENSG00000204929_13	1.23329639207651	9.40747587480199e-08
ENSG00000171587_15	1.23097478097079	6.04954676444721e-05
ENSG00000268621_6	1.22942226787645	0.00802632078952218
ENSG00000166473_17	1.22384256364756	2.84371429023482e-07
ENSG00000254936_4	1.22383596924396	3.77726887839002e-06
ENSG00000156687_11	1.22334526575451	0.000210827110030803
ENSG00000273079_6	1.22321552190662	0.000320381302259178
ENSG00000231476_1	1.22290185742651	2.13499198059649e-05
ENSG00000279951_1	1.21928906812392	1.43443069436538e-07
ENSG00000233701_3	1.21491909729154	8.40354708696019e-09
ENSG00000179673_5	1.21436231660838	9.15625253656599e-06
ENSG00000198443_6	1.21350997138998	0.0102627076680695
ENSG00000283757_1	1.21077820596501	0.00045755018875623
ENSG00000075388_4	1.21065717689329	8.68503148218999e-06
ENSG00000188505_5	1.20998951431265	0.00102037622067454
ENSG00000137766_17	1.20970916648179	7.38291810784175e-05
ENSG00000205642_10	1.2093825975283	5.22914590481581e-05
ENSG00000244681_1	1.20848211742445	6.03001288658318e-06
ENSG00000233221_7	1.20809726686919	0.00116642626222102
ENSG00000142609_18	1.20619230940031	5.76266506653771e-06
ENSG00000214711_10	1.20599732525194	0.000315274557032327
ENSG00000177238_14	1.2057996159802	0.000162554433751381
ENSG00000154080_14	1.20575397341395	0.00628963356606726
ENSG00000088726_16	1.20195038111679	0.0022708967844974
ENSG00000227877_7	1.19746710698024	0.000790554043148833
ENSG00000227115_8	1.19674783961118	0.0010159324717767
ENSG00000177138_17	1.1967209554446	1.38108062570631e-05
ENSG00000230453_9	1.19664986447908	0.00638656704080001
ENSG00000226846_2	1.19530459566827	2.90108346271349e-05
ENSG00000148704_13	1.19523951103105	8.39853475149127e-05
ENSG00000179751_7	1.19366511931406	7.02523071369378e-05
ENSG00000036565_15	1.19202412591023	0.000756181093225255
ENSG00000173826_15	1.1886891926016	0.00112013885705335
ENSG00000283517_1	1.18807683274321	9.31546647732293e-08
ENSG00000233854_2	1.18772853789568	0.0124546029176147
ENSG00000167011_9	1.18723963921668	1.11719451556122e-05
ENSG00000255236_3	1.18653387317306	2.06351080504622e-05
ENSG00000074771_4	1.18526722350992	1.3989085096045e-06
ENSG00000274317_2	1.18470369290274	7.48908538898421e-08
ENSG00000186038_9	1.18409540544259	4.3951683184115e-05
ENSG00000152578_13	1.18406300913064	4.81904577356183e-06
ENSG00000184809_13	1.18293833545475	0.000401340383446103
ENSG00000101115_13	1.18171958035274	9.83084373687455e-05
ENSG00000275896_6	1.18127659860519	0.036985361342658
ENSG00000137392_10	1.18119160690077	0.00246431092664276
ENSG00000259672_3	1.17938394412633	0.00048874216244008
ENSG00000126549_11	1.17783195097559	8.42902749136289e-06
ENSG00000080618_17	1.17638670654717	2.86758702990789e-05
ENSG00000221844_2	1.17606713872881	1.27033856951107e-06
ENSG00000105278_12	1.17432069365493	5.93106528083366e-06
ENSG00000242808_10	1.17339734014807	1.8409678262396e-10
ENSG00000226921_7	1.17196565473006	1.27837534933727e-05
ENSG00000215808_4	1.17076156697131	0.00882038172788557
ENSG00000170074_19	1.17024763821805	9.98373084419027e-06
ENSG00000287650_1	1.16983482465188	0.000709197209507817
ENSG00000240253_6	1.16979460932192	0.000269588271747933
ENSG00000125888_15	1.1697893836979	0.000403714790815723
ENSG00000155754_15	1.1676850046733	7.66166580626369e-07
ENSG00000288253_1	1.16711972169758	3.30791780562666e-05
ENSG00000168447_11	1.16620178421169	0.000359403239566027
ENSG00000229205_5	1.16584017995132	0.000291552141750421
ENSG00000104892_17	1.16530915635258	0.000300822161072872
ENSG00000157856_12	1.16401389365669	1.19044236486741e-05
ENSG00000234493_4	1.16378336015605	0.000392890228183237
ENSG00000166509_12	1.16262651619451	0.000236328735825974
ENSG00000185002_10	1.16224639121082	0.00994315382978817
ENSG00000286099_1	1.16223074897065	0.0013799738454573
ENSG00000286402_1	1.15977890993996	2.68135019876559e-07
ENSG00000250284_3	1.15736930775098	0.00379335950212316
ENSG00000060566_14	1.15732720765819	0.00764044136425957
ENSG00000136110_13	1.15693626196646	0.000205736207679809
ENSG00000058404_20	1.15648464837271	2.36068557006977e-05
ENSG00000251138_7	1.15523452866476	0.000870467213092015
ENSG00000254101_7	1.15453883094316	0.00278421108294981
ENSG00000112761_21	1.15386608930682	0.00978327354605054
ENSG00000183145_9	1.15259266223711	0.00517176270326189
ENSG00000174527_10	1.14883378956615	1.38147407270567e-09
ENSG00000280061_1	1.14766987644986	3.18559403159101e-05
ENSG00000267719_1	1.14703536013823	4.743969803209e-07
ENSG00000185053_14	1.14641161931299	0.000106535641376923
ENSG00000185860_13	1.14592688334903	0.00855430779073234
ENSG00000197893_14	1.1456254245902	0.000388861255006078
ENSG00000143355_16	1.14561259159236	0.000767099824395972
ENSG00000187268_12	1.14216939460041	1.58847220487842e-05
ENSG00000287474_1	1.14111475098846	5.73667728235381e-05
ENSG00000231431_7	1.14085084707158	0.00625145193770693
ENSG00000231172_2	1.1402778891122	0.00330265845321176
ENSG00000164049_14	1.13817215410652	2.62248200461637e-07
ENSG00000201501_1	1.13761665451882	2.30418016390493e-06
ENSG00000240086_7	1.13704049005863	0.00349000167897785
ENSG00000187135_7	1.1359557884963	0.00287958705577489
ENSG00000232079_7	1.1352987328322	0.000581335189661381
ENSG00000096006_12	1.1341628880876	0.0345396082510234
ENSG00000242550_6	1.13409549754857	4.56476403585088e-05
ENSG00000198028_4	1.1336612926104	0.000264662036618897
ENSG00000168702_18	1.13261508059504	0.000125932750557776
ENSG00000215834_10	1.13095873281492	0.000657773094383217
ENSG00000204962_6	1.12979381059429	0.000175306036638961
ENSG00000225530_1	1.12955218558983	3.82255346393132e-05
ENSG00000165702_14	1.12939634729949	2.3828558344022e-05
ENSG00000262445_3	1.12900328925672	0.00294792333294986
ENSG00000250979_1	1.12849972354461	2.43902591774648e-05
ENSG00000176136_6	1.12849730974999	0.00053244880440462
ENSG00000184811_4	1.1278742316568	0.00285914653757809
ENSG00000281344_1	1.12775697765824	4.93017598094022e-12
ENSG00000249267_7	1.12737222705336	0.000862472032450336
ENSG00000287044_1	1.12647869477008	5.13105852800326e-07
ENSG00000114757_19	1.12557194010046	1.10234528991342e-07
ENSG00000287388_1	1.12500568108574	0.01407123046421
ENSG00000230628_1	1.12449381430903	3.9944198372695e-05
ENSG00000268916_6	1.1243819709818	0.0397183406724237
ENSG00000174990_8	1.12342124148428	7.30570201641593e-05
ENSG00000016602_9	1.12316526215409	0.00982959777907271
ENSG00000118271_12	1.12249019401194	0.026029233823431
ENSG00000153347_10	1.12231693565635	0.000173422193948924
ENSG00000139352_4	1.12208707647824	0.00551042693958752
ENSG00000286391_1	1.12204896277105	4.50884256258618e-05
ENSG00000124564_17	1.12156968712665	6.95143270388806e-06
ENSG00000254656_3	1.12134829471877	0.00399131321899372
ENSG00000268686_2	1.12125989997471	0.000914473365505248
ENSG00000131126_19	1.12062165198691	0.000277864466903802
ENSG00000261175_6	1.1205774223261	0.00472682102293959
ENSG00000189212_12	1.11923722461473	3.61182309352786e-05
ENSG00000180532_10	1.11903082984254	0.000597041417635578
ENSG00000229676_3	1.1187044590178	6.71628988888641e-05
ENSG00000178597_7	1.11756648044406	0.0225089996745979
ENSG00000212901_4	1.11600130051523	0.00338669443278207
ENSG00000162438_12	1.11585305440153	1.37235725558627e-05
ENSG00000259616_2	1.115424388454	3.21481098975705e-07
ENSG00000234068_7	1.11144191081198	0.00821865543529145
ENSG00000180818_5	1.11082455786309	0.0315993210894531
ENSG00000131721_6	1.11052982184653	0.000101525310759617
ENSG00000170231_16	1.11044371175654	0.00419948309544668
ENSG00000286423_1	1.11013883756189	5.89881074685373e-05
ENSG00000258077_2	1.10920857615922	0.000355688663202668
ENSG00000178445_10	1.10879508782967	0.0011647671292212
ENSG00000173253_15	1.10867632558657	0.00299116350935059
ENSG00000138347_16	1.10635358144244	0.000239489329715643
ENSG00000089169_15	1.10630756174346	7.32586030332395e-06
ENSG00000268879_1	1.10581070847994	0.00572449647622578
ENSG00000165917_10	1.10565601707694	4.63374160260474e-06
ENSG00000099954_18	1.1055014780178	5.28510788295078e-05
ENSG00000092850_12	1.10541720536617	5.68361758617281e-05
ENSG00000197099_8	1.10535860499532	1.25442440925249e-09
ENSG00000233304_7	1.10528053270618	1.8236715046011e-05
ENSG00000116329_11	1.1044192592242	4.38364950022877e-05
ENSG00000266371_1	1.10428926411521	2.95926614850656e-07
ENSG00000164411_12	1.10321952388386	0.00469380257245705
ENSG00000166589_13	1.10254476879247	0.0172898461505808
ENSG00000269586_7	1.10249083201459	0.00835210533135645
ENSG00000182040_9	1.10146497653552	0.00393384234024093
ENSG00000130876_11	1.10126628146528	0.0157146620390651
ENSG00000163623_9	1.10010675711288	0.0127513950186732
ENSG00000213973_9	1.09907595494261	3.53129201438855e-05
ENSG00000135902_10	1.09715774785687	7.02899595311615e-05
ENSG00000163141_20	1.09674834802184	1.30771416915957e-08
ENSG00000249715_12	1.09639056334958	1.66198355426984e-07
ENSG00000134762_17	1.09576308563126	0.00275860373187686
ENSG00000280870_3	1.09483456964861	0.000101984611423205
ENSG00000253474_2	1.09373893409668	8.63688748078933e-05
ENSG00000261409_1	1.09359008831663	0.00552193604710695
ENSG00000288535_1	1.09352706777135	1.23620115102556e-06
ENSG00000226057_7	1.09308883041642	0.00509681174309951
ENSG00000278041_1	1.09275450737752	0.00235054710248863
ENSG00000104044_16	1.09247178789681	0.00911594602198054
ENSG00000240632_6	1.09235828650288	5.26203092498875e-06
ENSG00000178919_9	1.09149212125999	0.00748866683728965
ENSG00000175267_15	1.0893518231331	1.10401140624612e-05
ENSG00000091704_10	1.08863473418249	0.00706617736040082
ENSG00000079557_5	1.08611709560843	0.000238126703991319
ENSG00000180210_15	1.08491354839959	0.00383701551933786
ENSG00000230873_9	1.08484724810362	0.00120835034521205
ENSG00000188508_11	1.08469145943444	0.00694194250264439
ENSG00000146857_4	1.08274221520428	0.000569215671642397
ENSG00000203799_13	1.082083366197	0.000614650124781747
ENSG00000204644_10	1.08202602826676	0.0183656773485003
ENSG00000260057_6	1.08056701722533	3.46747799996099e-05
ENSG00000159495_8	1.08036665823527	2.13958274405242e-06
ENSG00000101349_17	1.08022552269149	0.00367091093031513
ENSG00000268496_1	1.08019297925468	0.00035580085799937
ENSG00000248498_4	1.08000039461859	0.00162863521963175
ENSG00000197213_10	1.07881302339226	4.00951401035234e-05
ENSG00000251151_2	1.07821198805841	0.0152615207231146
ENSG00000236719_5	1.07790609186541	0.000359555073795259
ENSG00000230314_7	1.07749840113733	2.78664535694141e-05
ENSG00000285091_1	1.07732218374828	1.03672626372059e-06
ENSG00000286259_1	1.07706932219889	9.32337615257592e-06
ENSG00000111732_11	1.07679311767074	0.000464041550509464
ENSG00000280623_1	1.0767630580204	0.011158079799585
ENSG00000137270_11	1.07627519749328	0.000232428521189589
ENSG00000019186_10	1.07578611743979	0.00544911308364184
ENSG00000205632_4	1.07509902824601	0.000129450719089718
ENSG00000164627_18	1.07430379312721	4.24173015967877e-05
ENSG00000196104_11	1.07324517586725	0.00184316151358829
ENSG00000167798_17	1.07174712195486	0.0229551592753948
ENSG00000205076_4	1.07137035189464	0.00932055118899171
ENSG00000183036_11	1.07125146977577	0.0149553158787449
ENSG00000135409_11	1.07124367664075	0.000889839663442326
ENSG00000137473_18	1.07110211597087	0.00090168797537482
ENSG00000249395_4	1.07012474318505	0.0133966782007039
ENSG00000144962_7	1.07010870191659	3.29786592446021e-05
ENSG00000253284_2	1.06991497019259	2.29813554058403e-08
ENSG00000218048_2	1.06881056237292	0.00822009273959637
ENSG00000100593_18	1.06857373327207	0.00705446614635491
ENSG00000165583_15	1.06832222797672	0.000230411953225346
ENSG00000196109_9	1.06768715265498	0.00044333875347909
ENSG00000165078_13	1.06684790198623	0.00345693444842777
ENSG00000147041_12	1.06607157728036	0.00283297491739038
ENSG00000132915_11	1.06539671321938	6.92312379453628e-08
ENSG00000287189_1	1.06517361265423	0.00133949402303102
ENSG00000260386_6	1.06489730347476	0.000964995287325472
ENSG00000205696_4	1.06459782344058	0.000750343045385685
ENSG00000235438_7	1.06422568092609	0.000178803664680094
ENSG00000164756_12	1.06408283036373	0.00339441258927023
ENSG00000149646_12	1.06384698219243	3.34536854800649e-07
ENSG00000142619_4	1.06182429064444	0.0115667815450691
ENSG00000170627_11	1.06066707450882	0.00324050663031149
ENSG00000129151_9	1.05883739542578	0.000797547231368145
ENSG00000225431_1	1.05866314924263	0.0107339958670567
ENSG00000164265_9	1.05855433496508	0.00137558739612364
ENSG00000224960_5	1.05794374620801	3.70093796161822e-05
ENSG00000167355_8	1.05724730079717	0.000147155460159123
ENSG00000152092_16	1.05718953127008	0.00769307061651725
ENSG00000253196_1	1.05681695668711	0.00427935717724898
ENSG00000272808_4	1.05587106080286	0.000261007369784099
ENSG00000088926_14	1.05538399869523	0.00695168671803961
ENSG00000105398_4	1.05494600287042	0.0254572470033097
ENSG00000262772_2	1.0545969137691	0.000147899803391868
ENSG00000183654_9	1.05414071321434	6.54783739604487e-05
ENSG00000231240_1	1.05167641564049	0.0193725945320385
ENSG00000277837_1	1.05109975824867	0.00206116181401718
ENSG00000241935_9	1.05067936280466	0.000233688874684469
ENSG00000139219_19	1.05039209284039	0.0265247947170298
ENSG00000271771_1	1.0487628931226	6.52365366512883e-05
ENSG00000088386_17	1.04867827127414	0.0278740787820031
ENSG00000188000_5	1.04771753419879	0.00159120584543421
ENSG00000233491_8	1.04729645779779	5.54310725457796e-05
ENSG00000273143_2	1.04554757472715	8.52278386841473e-05
ENSG00000239572_3	1.04522637064163	8.10826149021768e-05
ENSG00000236449_2	1.04461212299103	0.000794554822039344
ENSG00000127325_19	1.04336449880671	0.00159534944498298
ENSG00000172782_12	1.04205407085433	0.0153367858572831
ENSG00000178690_3	1.04197341191589	0.000916687145906643
ENSG00000264424_1	1.04097370621309	0.00336359203231014
ENSG00000231703_2	1.04073050336191	0.000348479528879455
ENSG00000279516_2	1.04033170274894	0.00522541565422908
ENSG00000170927_15	1.04030373516963	0.00538941806039804
ENSG00000164488_12	1.04015387906853	0.0435369805106785
ENSG00000185915_5	1.04005299258745	0.000743591067736189
ENSG00000236453_5	1.03998330300055	6.94596234106466e-05
ENSG00000039987_7	1.03943605456129	0.00208070566948808
ENSG00000186474_15	1.03909264033563	0.0142976853704071
ENSG00000231683_6	1.0385828595605	0.00575406819121409
ENSG00000134760_6	1.03673724905468	0.00882572403505301
ENSG00000178934_5	1.03669152466781	0.0203405633261265
ENSG00000239620_3	1.03574269435927	0.011094547643171
ENSG00000188816_3	1.03462889065006	0.00443358615934722
ENSG00000278909_1	1.03401196294224	0.000671344581070938
ENSG00000183888_4	1.03373904981697	0.00010688168985636
ENSG00000227121_2	1.03315675851118	0.0262200386336736
ENSG00000236924_1	1.03300595701219	0.00342089852526392
ENSG00000243944_5	1.03289221521804	0.00396982287095451
ENSG00000234840_2	1.0328589842551	0.0066697418005606
ENSG00000130287_14	1.03239030556715	0.000155245663698388
ENSG00000229544_9	1.03165460192236	0.00375252257660759
ENSG00000167780_12	1.03143602305268	0.0122123571890883
ENSG00000285722_1	1.03082325832685	0.00290990954894406
ENSG00000287759_1	1.03011773450976	2.09172365266663e-05
ENSG00000260209_1	1.03001411638042	0.00363687745460507
ENSG00000155980_13	1.02735983630502	2.67590816787494e-05
ENSG00000227579_6	1.02659576367722	0.000585525287588223
ENSG00000234262_1	1.02607835165026	2.31212637430921e-05
ENSG00000179477_11	1.02461874777129	0.00546751503301045
ENSG00000081277_13	1.02385373387544	0.0222098145360335
ENSG00000231829_4	1.02346283160978	0.0001945167301452
ENSG00000287424_1	1.02208602304524	0.00548781238357279
ENSG00000189127_8	1.02206847441835	0.000291134606222331
ENSG00000245750_10	1.02200250427443	5.55534539621447e-06
ENSG00000269564_1	1.02142470395391	4.59628647317277e-06
ENSG00000249853_8	1.02102897428336	0.00635254348406951
ENSG00000228308_2	1.02100280781578	4.22393306850444e-05
ENSG00000163064_7	1.02025111737791	0.0077750676793189
ENSG00000171483_13	1.01832195002659	0.000831191461114219
ENSG00000115194_11	1.01755610930821	0.000356839930410541
ENSG00000178363_5	1.0157589244888	0.00117764854497956
ENSG00000226869_6	1.01563825754938	0.000336467463828977
ENSG00000147606_9	1.01425814886787	0.000197841143773158
ENSG00000153822_14	1.01415279257667	0.00794638771036595
ENSG00000168070_12	1.01240040205199	0.000993628525058653
ENSG00000226919_4	1.01146892406824	0.00016351801926446
ENSG00000180815_14	1.01101628347658	1.45633490060334e-05
ENSG00000205832_7	1.01087041583271	5.87907121170493e-06
ENSG00000170426_2	1.00980060452519	0.000975099013365728
ENSG00000228789_8	1.00814412351639	0.000365403203258069
ENSG00000229035_2	1.00812443177552	0.000584151515236747
ENSG00000171885_18	1.0066217766738	0.00793532526591383
ENSG00000243069_8	1.00608916960899	0.002296702048234
ENSG00000188162_12	1.00576534145678	0.00100916048337008
ENSG00000285535_2	1.00570556673499	7.28530738739917e-05
ENSG00000184735_7	1.00548348212604	0.00723354582851866
ENSG00000259478_2	1.00473881167672	0.00291138754248485
ENSG00000175097_8	1.00353812486698	2.35468818233527e-06
ENSG00000141449_15	1.00265560775762	0.000679673079729472
ENSG00000167910_4	1.00031223787485	0.000584891944015467
ENSG00000158639_13	1.00016551757212	0.00680284385901447
ENSG00000260903_3	0.999278012971983	0.017046871636757
ENSG00000212939_2	0.998612582614334	0.00314192488053153
ENSG00000287684_1	0.99742933558433	0.0026966987306756
ENSG00000154342_6	0.997314174282287	0.000930992729462124
ENSG00000183668_18	0.996563034066876	0.000104821799690669
ENSG00000163630_11	0.996500104200917	0.0124045066844356
ENSG00000280180_1	0.996120186852683	0.000465601790449604
ENSG00000163810_12	0.995879823766384	0.000101280338599804
ENSG00000249436_2	0.995590871409752	1.19846275734268e-05
ENSG00000156222_12	0.994422619958336	0.00107492236541961
ENSG00000164500_7	0.994091946083286	1.17657858741715e-05
ENSG00000204603_7	0.993806490920231	0.0116792216567239
ENSG00000171532_5	0.993125059837439	0.000626377818025087
ENSG00000225206_10	0.992998388267424	0.00098062454383552
ENSG00000227165_9	0.992365576304288	1.58923710757237e-05
ENSG00000006071_15	0.991096692192319	0.00272492208079806
ENSG00000155897_10	0.990152181972371	0.00019669342271755
ENSG00000133636_11	0.989816754137802	0.0198179765924164
ENSG00000268307_1	0.989259027111632	0.00124385532911416
ENSG00000157851_17	0.98768708691604	0.00988428752332219
ENSG00000254126_8	0.986922707894977	0.00468209831470611
ENSG00000157703_16	0.986702429059944	0.00144127076820267
ENSG00000196482_18	0.986497672427201	0.00289943787912993
ENSG00000189068_11	0.985472998009619	0.00110023861191287
ENSG00000056487_16	0.984584421603438	0.00157444083085889
ENSG00000215644_10	0.984255351175025	0.000649078837622174
ENSG00000236028_1	0.98410984783241	0.00281818438099815
ENSG00000279601_1	0.982937763512334	0.000129330613475936
ENSG00000267432_6	0.982806436955639	0.000322676500511581
ENSG00000229921_7	0.982658814402751	0.0156659927990928
ENSG00000251026_2	0.982608167740144	0.0155476766501879
ENSG00000198650_11	0.982516059758746	0.000134655473853064
ENSG00000170381_14	0.980540664417894	0.0188433110539174
ENSG00000204869_8	0.979894021997442	0.00620745552236173
ENSG00000089199_10	0.9798157903479	0.0297614948988384
ENSG00000225096_3	0.979587544438505	0.000240416830717145
ENSG00000138136_6	0.979546334235067	0.000464709426335974
ENSG00000228412_9	0.978769171081926	2.25561663404309e-05
ENSG00000263574_2	0.978141421960524	0.000573781623895912
ENSG00000226562_4	0.977786145186127	0.0131211077778607
ENSG00000105877_18	0.976891022424509	1.81733151197087e-07
ENSG00000235142_10	0.976876663672697	0.0194336381044826
ENSG00000257943_2	0.976272524073684	0.010602939044475
ENSG00000174226_9	0.97530622838546	0.00106292048710677
ENSG00000166105_16	0.974040461407253	0.00146389140777093
ENSG00000224478_3	0.973548504380267	5.35158875750526e-05
ENSG00000196092_14	0.973007693019719	0.0114334331264682
ENSG00000153253_19	0.972833535144576	3.33657245063272e-06
ENSG00000111249_14	0.971624813109868	0.000492195917050042
ENSG00000075891_22	0.967975665364951	0.00940778310809012
ENSG00000186895_4	0.96768551953949	0.0127376662193144
ENSG00000177359_20	0.966639368235725	0.000124395407262659
ENSG00000221826_10	0.966021272875217	0.000149146655484022
ENSG00000273018_7	0.965843679412944	0.00223296959163663
ENSG00000145192_13	0.965812618144543	0.0174764634182741
ENSG00000283294_1	0.965595446413223	0.000800454039057256
ENSG00000136352_19	0.964715167344928	0.0208141359354056
ENSG00000124490_14	0.96362020316876	0.0174708537188364
ENSG00000006116_4	0.963554857380994	0.000209793895965536
ENSG00000215146_5	0.962353773769385	0.00221427812867292
ENSG00000147262_4	0.962256918116636	0.000228276868934093
ENSG00000164093_17	0.962219022948706	0.0260825533498985
ENSG00000151655_19	0.962151191789635	0.0068929113156105
ENSG00000239513_6	0.96161474130687	0.0215846223141982
ENSG00000287959_1	0.959839779109337	3.49017506610513e-05
ENSG00000159224_4	0.959292439829722	0.0114291216932644
ENSG00000224122_2	0.958929042369403	0.00331022531791327
ENSG00000150722_10	0.958745369919064	0.00012271329086251
ENSG00000242866_10	0.95848542112134	0.000367523859581257
ENSG00000187546_14	0.957272530666748	0.0118093858511633
ENSG00000157152_17	0.956651815635513	0.00156749252372073
ENSG00000077327_16	0.956344092498104	0.000889047730046594
ENSG00000118156_12	0.956328984776927	0.00118226515696713
ENSG00000204001_9	0.955910673715337	0.00153032378114569
ENSG00000101746_15	0.954073827248885	0.01555103886616
ENSG00000229404_6	0.953858789221578	0.0296540969779724
ENSG00000143595_13	0.953324019323925	0.00867441971382566
ENSG00000204832_10	0.953212657743803	0.0281813807076174
ENSG00000236230_2	0.952574566905317	0.000138386524550027
ENSG00000259070_7	0.95183934620305	8.72222462591993e-06
ENSG00000142615_8	0.951016045113423	0.00146830394243742
ENSG00000238098_9	0.950135207864971	0.000864987840940398
ENSG00000176840_12	0.949979876481552	0.00208009546368089
ENSG00000275212_3	0.949441575554659	0.00829413794556764
ENSG00000142700_12	0.949126671892539	0.0382956907894564
ENSG00000235023_1	0.947720325608322	0.000765655547132293
ENSG00000213759_10	0.947532813622786	0.00889106795958633
ENSG00000184330_12	0.947425817254126	0.0200397116033412
ENSG00000269855_2	0.947088760639391	0.00383508522565186
ENSG00000175497_17	0.946960529515756	0.0269763170895128
ENSG00000055732_13	0.946630571429395	0.000791286658303417
ENSG00000116785_14	0.946289575697548	0.00467437334411632
ENSG00000232815_1	0.941948190895446	1.72762509107133e-05
ENSG00000203786_6	0.941751051344506	0.00113524789534466
ENSG00000234479_2	0.94104657659589	0.000109349207539569
ENSG00000101850_13	0.940587130517816	0.00886085998992183
ENSG00000248994_2	0.939825103357385	0.00080315142183374
ENSG00000171540_8	0.937865646073022	0.000430538008910391
ENSG00000077009_13	0.937372127575033	0.00173005849823891
ENSG00000178965_14	0.936527405065347	0.0180864947159208
ENSG00000259439_2	0.935749821692877	0.0452095892332666
ENSG00000135519_8	0.934896528254174	0.000179794723824375
ENSG00000254180_2	0.934717908069005	0.000167421372891671
ENSG00000259867_6	0.934623316349391	0.00136308583105114
ENSG00000265787_2	0.934446594328127	0.005667666923032
ENSG00000196660_11	0.933958582197159	0.0169150152105992
ENSG00000261218_5	0.933702507026323	0.000197164485911477
ENSG00000137204_15	0.933259253034053	0.00187544332174746
ENSG00000136698_10	0.932075240101664	0.00147604569913662
ENSG00000091128_13	0.930872084325622	2.52199399113536e-06
ENSG00000158055_16	0.930713248764436	0.000503501556628029
ENSG00000184471_8	0.930582388414722	0.00208678129608384
ENSG00000236740_6	0.930067964817219	0.00195187726914176
ENSG00000233766_7	0.929684595581023	0.0012406734972442
ENSG00000133519_12	0.929648416977507	0.00813715338358859
ENSG00000202337_1	0.92936061887819	3.04479770717347e-06
ENSG00000155622_7	0.927393008625126	0.00662415768936096
ENSG00000205899_4	0.927350648968589	0.000101405867342414
ENSG00000137674_4	0.926819269342551	0.00525775209313412
ENSG00000248746_6	0.925522651710768	5.07531721322889e-05
ENSG00000174844_14	0.925498709352013	3.59023401803666e-05
ENSG00000163288_14	0.924018764054189	0.0191226527718798
ENSG00000143452_16	0.923946563279142	0.014573523248931
ENSG00000213892_12	0.923412471836472	0.00145007543083792
ENSG00000236279_7	0.922179456443835	0.0230868754389667
ENSG00000165794_10	0.920714088811271	0.00923976510429448
ENSG00000092054_13	0.920490911381737	0.00159622627619781
ENSG00000227038_3	0.920402806659099	0.000237520823984584
ENSG00000269072_1	0.920380437128698	0.00122471086688494
ENSG00000226807_6	0.920272078897833	0.00190082953079669
ENSG00000223969_6	0.920242317953144	0.00011923995431531
ENSG00000137875_4	0.918974883077128	0.0185326165888929
ENSG00000189108_13	0.91763297546068	0.0102463045725046
ENSG00000066032_18	0.917602353745028	0.0203943917697164
ENSG00000139988_10	0.917309263231122	0.000504620818134169
ENSG00000162040_7	0.917286856741685	0.0072600426182195
ENSG00000203989_5	0.917168915235018	0.000795521943816249
ENSG00000053108_17	0.917080550790448	0.0351738131920566
ENSG00000275152_5	0.916146249570561	0.000930840111787057
ENSG00000005421_9	0.915706741195903	0.0194966225931728
ENSG00000228784_9	0.915454788779201	0.000594794698231736
ENSG00000223784_2	0.915429499247502	0.0212632111694884
ENSG00000145107_16	0.914727116677889	0.000105022035198741
ENSG00000227392_2	0.913020146428678	0.00611970408621806
ENSG00000231298_7	0.912620987399034	0.00641586190367029
ENSG00000226465_3	0.912202309238738	0.000299456362180783
ENSG00000189052_7	0.911099737905985	0.0313277338086139
ENSG00000101489_20	0.910258869888487	0.00320696090026763
ENSG00000226239_2	0.910080057164313	2.16359232827919e-06
ENSG00000286456_1	0.909422508146108	0.00213755670919292
ENSG00000253524_1	0.909393881585531	0.000111074451573466
ENSG00000286342_1	0.909390794154507	0.0105066185076247
ENSG00000144407_9	0.908569362841927	0.0250096985137715
ENSG00000226383_7	0.908519352924824	0.00706629178263521
ENSG00000170374_6	0.908348318852537	8.96006870629797e-05
ENSG00000108759_4	0.908171691311531	0.00111849430492958
ENSG00000206579_9	0.908010090469927	0.0061998532385145
ENSG00000196273_8	0.907409385401154	9.09147401149315e-05
ENSG00000174776_11	0.906532165913135	0.00221555131714387
ENSG00000004846_16	0.9063984388779	0.00535442071067305
ENSG00000257345_2	0.905153521347736	0.00122295211199336
ENSG00000131050_11	0.904793609175537	0.0398222904275588
ENSG00000167483_19	0.904476769702049	0.00271859696738052
ENSG00000147255_19	0.904306421521203	0.0146787384666676
ENSG00000153404_14	0.904135768113845	0.0030466482105639
ENSG00000227195_11	0.903627117767587	0.00137930815769486
ENSG00000146678_10	0.903623765251651	0.0404986114457067
ENSG00000166049_11	0.902875983215564	0.0269918415691107
ENSG00000175121_11	0.902683867836362	0.00390803624146718
ENSG00000233836_7	0.902362309033459	0.00854728417589157
ENSG00000260062_3	0.901800139151136	0.00312922546026706
ENSG00000175985_10	0.901541863618309	0.000740733146188711
ENSG00000187912_12	0.900221390837559	0.00721516983860806
ENSG00000224417_2	0.899068722696795	0.0388124778495217
ENSG00000279502_1	0.898862768495581	0.000513878154524065
ENSG00000178172_7	0.89691046227211	0.000750168083104808
ENSG00000090932_11	0.896851918670771	0.00759624645001104
ENSG00000180264_11	0.896805608070046	0.00113520950629497
ENSG00000213896_4	0.896348872595818	0.000919975051022403
ENSG00000186973_11	0.896280233865725	0.0135776097164325
ENSG00000286329_1	0.896217925495868	0.00823632735595001
ENSG00000078898_7	0.895891963592704	0.0491135397711102
ENSG00000253553_7	0.895017817513204	0.0051238773691611
ENSG00000163689_20	0.894638027193529	0.002602998877707
ENSG00000145451_13	0.89357941928994	0.00173336458409603
ENSG00000169059_12	0.892584099109405	0.00434827071583467
ENSG00000007372_24	0.892185299728698	0.0375499029813165
ENSG00000205323_9	0.891836177096404	4.92448038295774e-07
ENSG00000165643_11	0.891525206295491	0.0207584103402552
ENSG00000167614_14	0.889487031745446	0.00140432091161301
ENSG00000258927_2	0.889031150160074	0.0218831139329263
ENSG00000183463_6	0.88826995141421	0.0218998493650564
ENSG00000227683_1	0.886643070016319	0.00590348520335907
ENSG00000145692_15	0.886063353979554	0.0105902444305542
ENSG00000132464_13	0.883958031952834	0.00873757055352665
ENSG00000256056_1	0.883770384170333	0.000625089211289346
ENSG00000262943_7	0.883186041177801	0.00282387793142887
ENSG00000198797_7	0.882507660746988	0.00321003687299377
ENSG00000133020_4	0.882473082932627	0.000849669915397548
ENSG00000177508_12	0.88221092288159	0.00660717499852286
ENSG00000113396_13	0.881866444970682	0.0109648879819901
ENSG00000267909_3	0.881766625838513	0.00245152144102968
ENSG00000215246_5	0.881725599857029	0.000720891453707681
ENSG00000229961_3	0.881555481446773	0.000317921815213862
ENSG00000223525_1	0.88121012404142	0.000196711583202419
ENSG00000104327_7	0.880624251609242	0.0429511750365341
ENSG00000175315_3	0.879857351431416	0.0182651435844617
ENSG00000131096_10	0.879315487534166	0.00709538877397947
ENSG00000037965_6	0.879294835042724	0.00740397624781882
ENSG00000186897_5	0.876436421267861	0.00867507124407544
ENSG00000286749_1	0.876433405133113	3.34963169977326e-05
ENSG00000276842_1	0.875895432278206	0.00191952219617846
ENSG00000153086_14	0.875842414207613	0.00270676280561118
ENSG00000180318_4	0.875388007264878	0.0265723086119748
ENSG00000260838_3	0.875364716012563	0.00648768527476796
ENSG00000156414_19	0.875101530279876	0.00632698646270247
ENSG00000169618_7	0.875073046192526	0.00039264231091295
ENSG00000268658_5	0.874996285745391	0.00134142271101909
ENSG00000186481_16	0.874890586515887	0.00307977593983023
ENSG00000196859_8	0.874661632863535	0.00560368376621845
ENSG00000230798_5	0.872996141038501	0.0169133110350863
ENSG00000101144_13	0.87296739396553	0.0168993723613257
ENSG00000101282_9	0.872679871030548	0.0398929563924915
ENSG00000286122_1	0.872666022620802	0.000392995382482129
ENSG00000260157_3	0.872466213943048	0.000195590362141522
ENSG00000165973_19	0.872411254926436	0.0194099256419059
ENSG00000169594_13	0.87232678825348	0.0105798509658939
ENSG00000231304_2	0.870852444373459	1.9694469937966e-06
ENSG00000249601_2	0.870400294727418	0.000319560903774708
ENSG00000187581_3	0.870183393612452	0.000389573444336588
ENSG00000089250_19	0.870048610528593	0.00842455932659647
ENSG00000133665_13	0.869397169497704	0.0240105286613611
ENSG00000105549_11	0.869226913559077	0.00592160177321872
ENSG00000253898_1	0.868670018314905	0.0152504220153606
ENSG00000203650_9	0.868080532775361	0.00182659186673197
ENSG00000224245_1	0.867476046324812	0.00105621552147799
ENSG00000234929_2	0.866867952381125	0.0134413181777484
ENSG00000241149_3	0.866862397080933	0.000349997446069698
ENSG00000136531_18	0.866731371857916	0.0144603178059631
ENSG00000187122_17	0.866183943997275	0.000649897526360072
ENSG00000235621_9	0.865286958995296	0.0164083003807528
ENSG00000284395_2	0.865261233799554	0.0103365095742665
ENSG00000165309_14	0.865180562402692	0.0122167827505156
ENSG00000166069_13	0.86469345695886	0.000731842606439861
ENSG00000179930_6	0.863975884215859	0.00414390605193554
ENSG00000240216_7	0.863685150938401	0.00927481034224775
ENSG00000103546_18	0.863456908426369	0.0225303233043528
ENSG00000086967_10	0.863333933293766	0.00338702372959812
ENSG00000187902_11	0.861576868058527	0.000423629124286351
ENSG00000215833_3	0.861045148049683	0.00184785542751998
ENSG00000248100_2	0.860708316481722	0.000139340210144543
ENSG00000152192_8	0.860668612040126	0.0178508204589855
ENSG00000163915_7	0.860534802101993	0.00025554397504983
ENSG00000077080_10	0.860380275772334	0.00808033257616353
ENSG00000259404_5	0.859449493382182	9.51632181276019e-05
ENSG00000226686_8	0.859257659301791	0.00332050831999189
ENSG00000232040_4	0.858569298196751	0.0393136375824736
ENSG00000183780_13	0.858549653904171	0.00760813542838701
ENSG00000286217_2	0.857681172888346	0.00603281470988435
ENSG00000233515_2	0.857292689343627	0.0292100198661281
ENSG00000225937_3	0.85623337282479	0.0145444118425661
ENSG00000236347_1	0.855841577870413	0.0272901851928046
ENSG00000259471_1	0.854567025150651	0.0195786848569145
ENSG00000215559_8	0.853755694402959	0.00993606613564285
ENSG00000113889_14	0.853175581789007	0.00856068167173827
ENSG00000233797_2	0.852528283963483	0.000870963268896385
ENSG00000251468_2	0.852235250208321	0.00810523567378612
ENSG00000203857_10	0.851449598926581	0.0178598072470617
ENSG00000284543_1	0.849330831192338	0.000152738270721128
ENSG00000228340_6	0.84883459428145	0.000885697591996128
ENSG00000261235_1	0.848038609267222	0.000747327426506133
ENSG00000178201_4	0.847658221913532	8.71719825462238e-05
ENSG00000234184_6	0.846345828821414	0.0216974520309483
ENSG00000188393_9	0.845943652373774	2.23603275322658e-05
ENSG00000233296_2	0.845138280022141	0.00153814918678022
ENSG00000280285_1	0.84474663166669	0.00534397211589604
ENSG00000105409_19	0.844341283880665	0.00247201857569656
ENSG00000166704_11	0.843969601858239	0.000173477460176558
ENSG00000232386_9	0.843903362386366	0.00990958900276669
ENSG00000139269_3	0.843815134366813	0.000502232735738937
ENSG00000219073_8	0.843529928654831	0.0144215078473129
ENSG00000249375_8	0.843465119165629	0.00033655388301505
ENSG00000267924_1	0.84344045582654	0.00465266015477934
ENSG00000274383_1	0.843269674291637	0.00176256424840694
ENSG00000182676_5	0.842665191886355	0.000672957977156238
ENSG00000197261_11	0.841903870758871	0.00650843197473073
ENSG00000264734_1	0.841709406747141	0.00188125743099116
ENSG00000260303_1	0.8412706114902	0.00994779731400854
ENSG00000261121_2	0.840858163268821	0.0158564932515678
ENSG00000235436_10	0.840708091696636	0.00111887382546656
ENSG00000103723_16	0.840451811020933	0.0127407712826083
ENSG00000170579_17	0.840374111576852	0.00403839617286231
ENSG00000148408_13	0.840025236468183	0.0234708115739223
ENSG00000224559_2	0.839597762352216	0.0210609362847901
ENSG00000232756_1	0.838889386764199	0.0161169461830116
ENSG00000143184_5	0.837520666402479	0.00101183617919535
ENSG00000175161_14	0.836986888230831	0.0272164484427512
ENSG00000161270_20	0.836304996861208	0.00973769063145032
ENSG00000189001_11	0.836298442647578	0.0482191035536908
ENSG00000087495_17	0.836261100005757	0.0151624800268579
ENSG00000163792_6	0.836153919259006	0.0156255468831193
ENSG00000205517_13	0.83597943989953	0.00472166057299818
ENSG00000142405_22	0.835938171411579	3.8281314304179e-05
ENSG00000147488_11	0.835905843462204	0.00420601826280968
ENSG00000176009_3	0.835513046236299	0.000998864395965248
ENSG00000214897_5	0.835377260835934	0.00407397495334358
ENSG00000230773_9	0.833836454264547	9.9950982351105e-06
ENSG00000287485_1	0.833108411164532	0.00230907354780565
ENSG00000120669_16	0.83293917762738	0.0345132086650273
ENSG00000165300_7	0.832169545003596	0.0349689118117271
ENSG00000225138_8	0.831974612748898	0.00479362897641833
ENSG00000205929_11	0.831705693500324	0.001435476905486
ENSG00000236155_6	0.831311155164356	0.0062100734616987
ENSG00000248587_8	0.831207156262157	0.00496743978202569
ENSG00000216863_10	0.83110297062922	0.000959986896957164
ENSG00000260963_2	0.830992022997995	0.00964144093566327
ENSG00000013297_12	0.830181806084108	0.000718912079279391
ENSG00000165621_8	0.830069820994346	0.0336799755429574
ENSG00000165478_7	0.829754760884918	0.00823667260352862
ENSG00000116014_10	0.829312048532578	0.00937401454578992
ENSG00000188580_15	0.829274622018886	0.0375060128689665
ENSG00000238269_9	0.82926112390854	0.019955938788073
ENSG00000238266_2	0.828486862439381	0.00637685706030076
ENSG00000130226_17	0.828000022590778	0.0339918565647491
ENSG00000286208_1	0.826613191879217	0.0194970011572894
ENSG00000225778_5	0.826316038443627	0.00020074787085647
ENSG00000126733_21	0.824711193625734	0.0112277070170405
ENSG00000259345_7	0.824204296443898	0.00234811044332193
ENSG00000145087_13	0.823809662256725	0.00644931080701197
ENSG00000166634_6	0.821942520350849	0.00283421780267806
ENSG00000259495_3	0.821459134705411	0.019872109060316
ENSG00000102230_14	0.82072099890749	0.00411703875791186
ENSG00000173452_14	0.820691806459582	0.00215712692773633
ENSG00000141837_21	0.820631110768106	5.08050193899171e-05
ENSG00000236438_7	0.820129012592421	0.00048127785314879
ENSG00000287069_1	0.819806662278922	0.00798890935207406
ENSG00000204021_4	0.819443020096845	0.00249749589347543
ENSG00000258084_6	0.81936817452261	0.000296458188812154
ENSG00000253811_1	0.818174562667097	0.00343322979425408
ENSG00000230356_1	0.817724855992201	0.00655582053389821
ENSG00000162669_16	0.817263876192629	0.00323250868864464
ENSG00000155816_20	0.81719993001727	0.0244508732896015
ENSG00000062096_15	0.816398398943377	0.00297600613289348
ENSG00000114204_15	0.815889777834331	0.00586735110897346
ENSG00000173262_12	0.815498351886721	0.00791411106755171
ENSG00000122133_17	0.815045010214086	0.0411451845397244
ENSG00000269964_3	0.814670997443828	0.0142707392626193
ENSG00000205777_18	0.814335285900688	0.0092241764016434
ENSG00000128510_12	0.813099776442997	0.0191853536824897
ENSG00000155269_12	0.812856669055564	0.00903218821330404
ENSG00000113073_15	0.812377993011233	0.000283054005720348
ENSG00000002079_14	0.811810777741573	0.000284143023685685
ENSG00000124194_17	0.810802321532455	0.0014711006965473
ENSG00000269416_6	0.809929059337893	0.0277464198317329
ENSG00000063015_20	0.809061086652114	0.0016774630905739
ENSG00000188738_15	0.808899171345776	0.00435573841513499
ENSG00000183347_15	0.808830774330097	0.0227004742533916
ENSG00000261949_6	0.808736642117065	0.0326721513085519
ENSG00000267968_1	0.808688992215111	0.0166838650572072
ENSG00000244642_3	0.80855407980515	0.00217796549239497
ENSG00000124343_14	0.808133601316286	0.0222698838559604
ENSG00000145832_14	0.807994579723521	0.00860315435601504
ENSG00000099957_16	0.806865843231141	0.00195971017249027
ENSG00000173908_9	0.80686302732997	0.000510321798960165
ENSG00000196593_9	0.806316151184837	0.0108313224513537
ENSG00000250343_1	0.806313322674709	0.007043275573287
ENSG00000267508_6	0.806237656637628	0.00100992319337358
ENSG00000103375_11	0.806078173525052	0.0116637564843479
ENSG00000124159_15	0.805944883151804	0.000843878713357385
ENSG00000146755_11	0.805592375224734	0.0213168192974883
ENSG00000239437_3	0.804880668477062	0.00335494405600337
ENSG00000283023_1	0.804680044311909	0.00355841923921369
ENSG00000255303_2	0.804087154694896	0.00430488497999583
ENSG00000280294_1	0.803855588824425	0.00568703206274832
ENSG00000147509_14	0.803440618424466	0.000762688395157719
ENSG00000233936_1	0.803073006468116	0.0226386173882383
ENSG00000283098_2	0.80240779288334	0.0183296942813669
ENSG00000144227_5	0.802226140261327	0.00821796105626867
ENSG00000233928_6	0.801892696649757	0.0172212254229944
ENSG00000285887_1	0.801788557578104	0.010449439352377
ENSG00000102387_16	0.800887514478344	0.00171201431694379
ENSG00000239542_3	0.800495633580473	0.000336947284447835
ENSG00000168333_14	0.800379068327944	0.00241581689478767
ENSG00000277738_1	0.800109935306983	0.0042671641931754
ENSG00000185668_8	0.799960157193196	0.00218796249376461
ENSG00000217646_1	0.79980550286764	0.00580011648146463
ENSG00000260469_3	0.798889157011397	0.000826082859263712
ENSG00000224511_2	0.798460177907559	0.0115268788426943
ENSG00000185155_12	0.79695721239004	0.00179781795387725
ENSG00000124440_16	0.796116052687566	0.0229204959111918
ENSG00000203867_8	0.795849716566687	0.00205414035084359
ENSG00000272568_6	0.795828435428469	0.00985030204270087
ENSG00000215483_11	0.79570150953778	1.39403991405904e-05
ENSG00000088340_17	0.7951476103627	0.00361656262485554
ENSG00000282815_1	0.794760038869608	0.0179198805641364
ENSG00000112530_11	0.793654602383574	0.00803923340158687
ENSG00000174697_5	0.793091719099912	0.00484172695951492
ENSG00000168481_9	0.793083516896871	0.0150497900667474
ENSG00000187288_12	0.793052242511445	0.0465591841004301
ENSG00000198183_12	0.792670555208214	0.0493760395063754
ENSG00000272815_1	0.792667589445818	6.88126692293873e-05
ENSG00000231170_7	0.79217524448786	0.00226993288820852
ENSG00000182508_14	0.791716686431778	0.00222038422893696
ENSG00000200170_1	0.790859938972333	0.000541288625393643
ENSG00000129988_6	0.790609945380706	0.0441496326396794
ENSG00000230269_7	0.790533406292402	0.0166686267605515
ENSG00000140795_13	0.790086968977286	9.58062994354504e-07
ENSG00000157087_20	0.789952792953593	0.00480051814410323
ENSG00000261028_1	0.789406637300033	6.03174339630025e-05
ENSG00000256612_7	0.789125749668039	0.0321520145398087
ENSG00000186297_12	0.788320269071439	0.0378296804366244
ENSG00000159387_8	0.788099855348913	0.029844763705079
ENSG00000107295_10	0.788076793429501	0.0209794177889852
ENSG00000198597_9	0.787876073813977	0.0156974719583813
ENSG00000227733_10	0.787842851310751	0.0010332891715954
ENSG00000007174_18	0.787468125081505	0.0050553920045485
ENSG00000169906_5	0.787415600701797	0.00232935754940349
ENSG00000248370_2	0.787163923434074	0.0060282454886348
ENSG00000060709_15	0.787126636754253	0.0354976220929605
ENSG00000229832_1	0.786770742036919	0.000102125013463315
ENSG00000240219_1	0.786755879922932	0.000884121402331127
ENSG00000176040_13	0.786449201724496	0.0029362541755778
ENSG00000256196_2	0.786000602040552	0.000234628586507119
ENSG00000249790_3	0.785473488430748	0.0214740433381484
ENSG00000277748_1	0.785470514736709	0.0260019515818695
ENSG00000178795_9	0.784596043693934	0.000727109719617322
ENSG00000196917_6	0.783868912252786	0.0264694064944741
ENSG00000214782_7	0.783757237118005	0.0344886783971465
ENSG00000188089_13	0.783644907526828	0.0221805228234212
ENSG00000248409_2	0.783564017279121	0.025322629870518
ENSG00000132693_12	0.78323296815226	0.00908655913815933
ENSG00000235292_2	0.782185542555173	0.000689269579825013
ENSG00000073754_6	0.782185189656245	0.0123884932453206
ENSG00000256124_6	0.782075317868804	0.0292814438068101
ENSG00000274588_2	0.781931109285815	0.0115365435054352
ENSG00000173612_10	0.781153327247164	0.00853060151556431
ENSG00000171126_8	0.780437521484351	0.0244209941294004
ENSG00000214822_8	0.780307625135531	0.00709017921739703
ENSG00000282556_3	0.779893627716675	0.00609031441946033
ENSG00000254687_1	0.779732691141732	0.00436354850806006
ENSG00000069188_17	0.77946633066387	0.00180180189596838
ENSG00000256982_2	0.778754022957427	0.0084848123181449
ENSG00000285664_2	0.778166406630084	1.60256821175014e-05
ENSG00000163273_4	0.777577634085034	0.0233387919105222
ENSG00000116183_11	0.777438640641934	0.0300502407453524
ENSG00000176593_8	0.777126260175891	0.000680628394667144
ENSG00000203688_6	0.775749008073388	0.0182467475718594
ENSG00000145864_14	0.774580975859191	0.0495077684812351
ENSG00000169884_14	0.774556778006945	0.000775213563705462
ENSG00000132704_16	0.774327523176156	0.0218662745771356
ENSG00000157131_11	0.774247345723761	0.0430361152697156
ENSG00000196132_14	0.773644196797449	0.0284006310396073
ENSG00000197406_7	0.7728177093712	0.0333499549125439
ENSG00000231426_7	0.772723488135309	0.00229409228436488
ENSG00000256812_2	0.772369138768272	0.015538765689228
ENSG00000287175_1	0.771575796022681	0.0039461699600004
ENSG00000171450_6	0.770521017402983	0.0429381380812619
ENSG00000176566_5	0.769236626826686	0.018213399480665
ENSG00000124237_6	0.767410619522503	0.0129696350146653
ENSG00000242575_1	0.767227300174444	0.0193458674170126
ENSG00000236039_3	0.766246996010709	0.0210593869897271
ENSG00000265246_1	0.765017352169669	0.0135764436956842
ENSG00000137745_12	0.764693754886213	0.0323998773086873
ENSG00000105642_15	0.764357358788101	0.000518510078956614
ENSG00000223573_7	0.764159638746355	0.00525847117639875
ENSG00000197446_9	0.763540710946145	0.00665035989323646
ENSG00000153002_12	0.762590520310058	0.0396254367191873
ENSG00000149488_13	0.762094748638012	0.0158534910122928
ENSG00000178796_13	0.76187117086796	0.0118615082399598
ENSG00000285734_1	0.761752263210318	0.00425670094866422
ENSG00000237412_7	0.761485907007428	0.0375587769047497
ENSG00000188306_6	0.761210841800796	0.00741023489548779
ENSG00000227954_7	0.760867189316096	0.00946696267382838
ENSG00000280009_1	0.760787686546899	0.00281512599186818
ENSG00000283047_1	0.760464654514551	0.00810143506162674
ENSG00000203690_13	0.760334744370643	0.049247515710744
ENSG00000184350_11	0.759889603488332	0.0241342407092919
ENSG00000288011_1	0.759790607932388	0.000225352866805177
ENSG00000198185_11	0.759144880410555	0.0161907979116815
ENSG00000254287_1	0.759112843441106	0.0346412416524838
ENSG00000206072_13	0.758803310369113	0.0372548938986687
ENSG00000266916_7	0.758724543591	0.00147981910903273
ENSG00000234477_1	0.758667395130127	0.027082504467333
ENSG00000224413_1	0.757935276015631	0.00860227580038796
ENSG00000112238_12	0.757656730103112	0.0185795213023467
ENSG00000145198_14	0.757541766105761	0.0196492766499578
ENSG00000128438_10	0.755480278904633	0.0310168895245821
ENSG00000250961_2	0.755295676563477	0.00521821814527431
ENSG00000181690_8	0.755074429270597	0.000427924867594492
ENSG00000271151_1	0.754471384328109	0.000508196327179041
ENSG00000185988_15	0.751222847025846	0.00727362451792841
ENSG00000275294_4	0.751062393030797	0.00426087913302614
ENSG00000285680_2	0.748172414834861	0.000272579520495383
ENSG00000258017_2	0.747313188250445	2.20079458346936e-07
ENSG00000258647_6	0.746628686500598	0.0238243909534967
ENSG00000288585_1	0.746594070263109	0.013841645165246
ENSG00000277481_1	0.746444477903392	0.00120236246805914
ENSG00000117281_16	0.746358531988171	1.39635388278964e-05
ENSG00000248690_8	0.746334140725184	0.00279775431241512
ENSG00000224939_1	0.745679461237105	0.0043163646630625
ENSG00000273108_1	0.745160325504328	0.00373211366678311
ENSG00000287633_1	0.744184057423551	0.000585656110112955
ENSG00000137747_16	0.74327254932766	0.0265746810952575
ENSG00000214856_11	0.743148301110074	0.0178077059591906
ENSG00000225269_3	0.742722098487425	0.0332620966933246
ENSG00000185940_10	0.741709818379468	0.0479349726349278
ENSG00000232306_2	0.741633021046838	0.0346734555061047
ENSG00000145642_12	0.741362822349611	0.00734578547640002
ENSG00000228162_1	0.740819299530622	6.98210828829255e-05
ENSG00000260265_1	0.740735990276788	0.033742161786643
ENSG00000204928_2	0.740588276608018	0.00392698254248221
ENSG00000279281_1	0.740405104910131	6.47039330087335e-05
ENSG00000156269_5	0.739964833034561	0.0407084258191087
ENSG00000269945_1	0.73983279295738	0.00513099288532334
ENSG00000286215_1	0.739696040468289	0.000309647316425332
ENSG00000279289_1	0.738780282773694	0.00491209969029292
ENSG00000244675_2	0.738082990005639	0.00947386551650219
ENSG00000172482_5	0.737992243810118	0.0337773030565851
ENSG00000187185_4	0.737425520227797	0.0134402677581941
ENSG00000183921_7	0.737160743421386	7.43105521325792e-05
ENSG00000188822_8	0.736906818469231	0.0199974181417652
ENSG00000259868_3	0.736831882621756	0.015046457499861
ENSG00000184144_12	0.735863829842958	0.00540974198426064
ENSG00000027644_5	0.73539483114989	0.00367773316343748
ENSG00000260816_2	0.734782850499586	0.000231409743909981
ENSG00000226891_9	0.733548030635236	0.0001702725717545
ENSG00000215568_9	0.733437391494137	0.0100683320424577
ENSG00000274928_6	0.7323072700854	0.0314370175690563
ENSG00000177182_11	0.73187926363687	0.0073928599617822
ENSG00000273906_1	0.731675071871655	0.0422176783004568
ENSG00000205488_9	0.731449558502204	0.0223546323168269
ENSG00000281392_2	0.729481432183903	0.000602108929585489
ENSG00000166800_10	0.728860751002546	9.29930310087668e-05
ENSG00000183775_11	0.728528141168664	0.00703606898503358
ENSG00000275011_1	0.728320701891239	0.0195318939570319
ENSG00000244040_7	0.727766085502799	0.0007821824549333
ENSG00000054803_4	0.727651054549571	0.0306534118446133
ENSG00000105427_10	0.72662780766591	0.00925859981471293
ENSG00000188596_11	0.725221405645577	0.000196424470518461
ENSG00000163492_15	0.72498773808251	0.00153651759041638
ENSG00000261115_6	0.724658426746304	0.0422125237996675
ENSG00000165548_11	0.723369314018029	0.0189595161648632
ENSG00000185467_7	0.721570873983088	0.0110384599465565
ENSG00000180806_5	0.721344124052693	0.0251843826506496
ENSG00000280002_1	0.72056668018461	0.0469565346869668
ENSG00000227248_1	0.718777696875933	0.0147874802275228
ENSG00000163440_12	0.718566680580697	0.0153214148985385
ENSG00000185985_11	0.71766890947723	0.0261842747795751
ENSG00000126583_11	0.717548119739964	0.0446115888102888
ENSG00000288638_1	0.717430614360719	0.023126911187979
ENSG00000144119_4	0.716911603736059	0.0135087263756148
ENSG00000188107_15	0.716604616310509	0.000228144947063845
ENSG00000115361_8	0.71658700207825	0.0214714406496646
ENSG00000169752_17	0.715757991882889	0.0109409383905635
ENSG00000257987_6	0.71531024102199	0.0290016310664758
ENSG00000134216_19	0.715181980779	0.0242287444687826
ENSG00000276975_3	0.715147129055634	0.00249616108055629
ENSG00000287373_1	0.715063225967052	0.000526677586630377
ENSG00000141096_6	0.713724628603593	0.0231594109476931
ENSG00000257906_3	0.713594678919111	0.00401304703519411
ENSG00000204960_7	0.71318469794219	0.00248086294412092
ENSG00000150627_16	0.713166301287479	0.0223635999185334
ENSG00000129990_15	0.712684482793072	0.0216108305566089
ENSG00000283376_1	0.712624080767263	0.00140121475742881
ENSG00000165841_11	0.712217991295233	0.0254750330059022
ENSG00000268089_3	0.711872052905206	0.0289688818541456
ENSG00000206069_6	0.711849852789248	0.0399602743113916
ENSG00000257831_1	0.711414307606455	0.042021956941826
ENSG00000156009_10	0.711201175262172	0.0421268967327488
ENSG00000186191_8	0.710552489549158	0.0399769375436192
ENSG00000101405_3	0.709823091247567	0.0110008734527314
ENSG00000196172_9	0.708895306376159	0.00540423422079543
ENSG00000279965_1	0.707153665940845	0.0130413008277122
ENSG00000197084_5	0.706589126340624	0.00635623737101223
ENSG00000140481_15	0.706379365784841	0.0173454900610552
ENSG00000112175_8	0.706295660958099	0.0456017761159172
ENSG00000140522_12	0.705758950015383	0.0211073846725489
ENSG00000144481_17	0.705149621160965	0.0203468836700521
ENSG00000171435_14	0.704026554090266	0.00381880448749385
ENSG00000197794_2	0.703978410555901	0.0279771295587858
ENSG00000159337_7	0.703629282526279	0.015788951892853
ENSG00000226453_2	0.703400271425547	0.00829906450786117
ENSG00000261761_5	0.702145821605075	0.027746758915028
ENSG00000124116_19	0.702108163601607	0.00136111362807739
ENSG00000239445_6	0.70135656614516	8.68909132927223e-05
ENSG00000166006_14	0.701179413724984	0.0128603727256422
ENSG00000256151_1	0.700898042049192	0.0472578731544784
ENSG00000173805_16	0.700808162485509	0.00695983328230937
ENSG00000164746_14	0.700790103165703	0.0104272569467889
ENSG00000235221_3	0.698570254842474	0.027939834038662
ENSG00000213988_11	0.697775269311205	0.016839339838243
ENSG00000233492_2	0.697483651839836	0.0182604677191043
ENSG00000187672_14	0.697474387081001	0.00655086729688917
ENSG00000136688_11	0.69742247213241	0.0348245486792673
ENSG00000156282_5	0.697100009232121	0.000613667307306357
ENSG00000142408_6	0.696924996819212	0.00686452621565587
ENSG00000285894_2	0.696762696549197	0.0252809630080724
ENSG00000185272_14	0.696736588495674	0.0331129558212367
ENSG00000185177_13	0.696150829696353	0.00238141081370356
ENSG00000224689_9	0.696064271639587	0.0383980535649571
ENSG00000230894_2	0.695880891958351	0.0121008796538884
ENSG00000160224_17	0.695594858929237	0.0256436187897194
ENSG00000104177_18	0.695176957987871	0.0224523593353545
ENSG00000112333_12	0.694861991206544	0.0451619403322946
ENSG00000268230_5	0.694212614788077	0.00112519078344044
ENSG00000144834_14	0.693765641211659	0.0444782265796284
ENSG00000071909_19	0.693494497251553	0.00502123792425767
ENSG00000286117_2	0.692990242230927	0.0118613956112909
ENSG00000258710_8	0.692456946242847	0.00906490161096198
ENSG00000185842_15	0.692301605869489	0.0112249091851625
ENSG00000198807_13	0.69122067019662	0.0342854066272485
ENSG00000238113_7	0.690305867404307	0.00151392269930164
ENSG00000116147_17	0.689697861600976	0.021049246191839
ENSG00000223511_7	0.689216277478115	0.00447863884884647
ENSG00000234350_5	0.688348989247494	0.00583476101568337
ENSG00000154040_21	0.687839794218879	0.000475821848946497
ENSG00000269834_6	0.687305940751706	0.000804771072796656
ENSG00000245662_4	0.68711017965358	0.0011803911017401
ENSG00000267254_7	0.686898267211511	0.000495664619105735
ENSG00000230006_7	0.686714691608859	0.0231224352875452
ENSG00000134962_7	0.686502253104245	0.000529826808155191
ENSG00000043591_6	0.685154288167741	0.00622518484780733
ENSG00000151572_18	0.685005709464647	0.00627244424947624
ENSG00000224090_1	0.684583076996244	0.0393918598522762
ENSG00000004948_16	0.68444352718183	0.0108138290317395
ENSG00000139351_15	0.684161330635632	0.000156691425009146
ENSG00000214145_7	0.6841247506227	0.00366972412616897
ENSG00000083067_23	0.683962931151161	0.0068296133963789
ENSG00000155886_11	0.683929464568464	0.0297746994889822
ENSG00000288611_1	0.682981307641973	0.0331174087559366
ENSG00000188227_13	0.6828561948025	0.00344982190811733
ENSG00000100473_18	0.682670345466438	0.0272188952808906
ENSG00000183833_16	0.682045676303434	0.0460516039629452
ENSG00000250069_1	0.681902908184128	0.00118001688295446
ENSG00000197953_6	0.681257652648931	0.0234042809288586
ENSG00000250302_3	0.680369257769583	0.0134875820078272
ENSG00000214313_8	0.679929102555824	0.0358662549108088
ENSG00000256925_3	0.679443972773516	0.000405937708006737
ENSG00000226953_8	0.678529704707871	0.00319397296872021
ENSG00000153157_13	0.678198363448404	0.0206894926394417
ENSG00000089101_19	0.678122162063186	0.00078245414465232
ENSG00000214888_3	0.678097522623356	0.0473946871701237
ENSG00000265735_2	0.677742106241942	0.0132229904827757
ENSG00000185046_18	0.677611901250725	0.0130471670622926
ENSG00000237265_6	0.677116998600418	0.0430064697511417
ENSG00000203325_3	0.676567892436799	0.00104609730988838
ENSG00000153789_13	0.676485989211545	0.0216800640195188
ENSG00000235481_3	0.6761636378655	0.00152781514589487
ENSG00000260289_2	0.67606834797035	0.0299470772022309
ENSG00000197757_8	0.67578255747101	0.0108177692702241
ENSG00000164893_9	0.675642520795971	0.00371963692374332
ENSG00000262681_2	0.67533388737416	0.0136360337162033
ENSG00000172000_7	0.674854386008463	0.0275701216389607
ENSG00000248360_7	0.674594335219431	0.0201407489789809
ENSG00000231789_2	0.674288552852843	0.00679567717647814
ENSG00000184515_11	0.67397599943427	0.0455345390417957
ENSG00000234444_10	0.673955684015037	0.00262190748971118
ENSG00000236242_1	0.673898380884341	0.0485711527162832
ENSG00000108684_15	0.673456721295295	0.030612986464365
ENSG00000101292_8	0.672717524596292	0.0161718572395026
ENSG00000183850_14	0.672398744426403	0.0140900172373557
ENSG00000184313_20	0.67189511576839	0.00485937061026733
ENSG00000095981_11	0.671273805765178	0.0378203098071557
ENSG00000223658_8	0.670890369610689	0.0202380683072427
ENSG00000248588_2	0.669945753285903	0.00538717731068611
ENSG00000188784_4	0.669133441694814	0.0186418298870954
ENSG00000125571_9	0.668721198147455	0.0210722901803938
ENSG00000285729_1	0.668675832390167	0.0026284748752935
ENSG00000165899_11	0.668329163732683	0.00430373553148398
ENSG00000254211_6	0.667530333082898	0.0088308826133883
ENSG00000124302_13	0.667440165901327	0.0331864212254586
ENSG00000243710_8	0.666995465607081	0.00112264863736264
ENSG00000179399_15	0.666965669661245	0.0253347077485762
ENSG00000121335_12	0.666491407183692	0.0100849985344863
ENSG00000283236_1	0.666342569080405	0.00545879608694445
ENSG00000149927_18	0.666014544820137	0.0229470032858559
ENSG00000213801_4	0.664969750181391	0.000691063135721276
ENSG00000287188_1	0.663983206166538	0.00466734504503164
ENSG00000273032_3	0.663416753733775	0.0061439671785173
ENSG00000166924_9	0.663292890433214	0.0110245766865561
ENSG00000230699_2	0.663278323473028	0.0306306432422822
ENSG00000275713_2	0.66311983044181	0.0152717530600397
ENSG00000286381_1	0.662979549517772	0.0418591775680623
ENSG00000080910_13	0.662847054323804	0.00689168435955283
ENSG00000224189_8	0.662645403576031	0.00610958522766353
ENSG00000141579_7	0.661603171423214	0.0416107400785577
ENSG00000229005_2	0.661590968208852	0.00997610417131945
ENSG00000156284_6	0.660520511086126	0.0325843100126066
ENSG00000169551_13	0.659656585470699	0.0485731273650925
ENSG00000253641_6	0.659592984295281	0.0398751023712618
ENSG00000142789_20	0.65924690210066	0.0236974288109924
ENSG00000152292_17	0.659018944176927	0.0266414207508765
ENSG00000236548_2	0.655775363621391	0.00469458754925741
ENSG00000225746_13	0.655694845808222	0.00283402172949123
ENSG00000258499_1	0.655549645308345	0.0142957448433256
ENSG00000284837_1	0.655291090065729	0.0178660547435834
ENSG00000241388_5	0.65411134350346	0.0166202904165463
ENSG00000251521_2	0.653108170911169	0.0274560971768558
ENSG00000261678_3	0.652973433979189	0.0248425954915616
ENSG00000148677_7	0.651981090904674	0.0385906940166092
ENSG00000187398_12	0.651894381142708	0.0412757027187683
ENSG00000196433_13	0.651256419325267	0.00784376369379572
ENSG00000112273_7	0.650024250019443	0.00601173759053462
ENSG00000105880_7	0.649805930855583	0.0297056134076643
ENSG00000204669_11	0.649673654549336	0.0214715342512934
ENSG00000171201_12	0.648074495201151	0.000724929244591056
ENSG00000255346_10	0.647606180691213	0.019152756683969
ENSG00000257924_1	0.647271812836552	0.00615371316008958
ENSG00000287985_1	0.647235577335557	0.0389151616747823
ENSG00000279103_1	0.647154077052821	6.69668876746511e-05
ENSG00000153779_11	0.647084640893494	0.0146967405623141
ENSG00000179148_10	0.647036907173989	0.0288631994935783
ENSG00000276168_1	0.646976488161688	0.030157693831543
ENSG00000139714_12	0.646295614212717	0.00204619005153895
ENSG00000139973_16	0.646115932638254	0.0338932534558949
ENSG00000168676_11	0.644731482520629	0.00571116373493245
ENSG00000137261_14	0.644498852328715	0.00940183079891553
ENSG00000164761_9	0.644464588708349	0.0237198626911425
ENSG00000274253_5	0.644249343679492	0.0333460622097121
ENSG00000253649_5	0.643712770931269	0.0495199688385639
ENSG00000185674_9	0.643495108481025	0.00226168805178174
ENSG00000159450_12	0.643074367098879	0.00148419670136649
ENSG00000094796_5	0.642717466137511	0.0167593463713624
ENSG00000132855_5	0.641939094253816	0.00914802101369499
ENSG00000205056_8	0.640443922288485	0.0449797743965574
ENSG00000228956_8	0.640310808971683	0.00800831888062855
ENSG00000258220_1	0.640045173486882	0.000504823457021542
ENSG00000236977_1	0.639841810014649	0.00662673874422999
ENSG00000279110_1	0.639827202145069	9.16246864096709e-05
ENSG00000170743_17	0.639268449983889	0.0363313780406008
ENSG00000265799_1	0.638798275676264	0.00787454949176651
ENSG00000101951_17	0.63828102869716	0.0279966558294698
ENSG00000132938_21	0.638053555908982	0.0168686985024205
ENSG00000257512_1	0.637827253149397	0.00157181983387702
ENSG00000128918_15	0.637178675712402	0.0210891547639789
ENSG00000261092_1	0.637042846457804	0.0447871355331582
ENSG00000120937_9	0.636975475200781	0.0232811413171183
ENSG00000149403_13	0.636375738876731	0.0125482770905144
ENSG00000009694_13	0.636152849388714	0.038224913937821
ENSG00000287252_1	0.635359382889511	0.036848701075182
ENSG00000164438_6	0.634989538090509	0.0288220149500048
ENSG00000153993_13	0.63492657161567	0.0422124627474397
ENSG00000119715_15	0.634629736462714	0.0100529063168448
ENSG00000143520_6	0.634591975529744	0.0190090354996138
ENSG00000189238_6	0.634571337436914	0.0103561199218416
ENSG00000125522_3	0.634129209713064	0.00120434726251854
ENSG00000226491_1	0.633880649815124	0.00560324351198811
ENSG00000287315_1	0.633588042308344	0.0406880708136054
ENSG00000134571_11	0.632830923764266	0.00397512998712357
ENSG00000268416_1	0.632108321159446	0.0488063319102079
ENSG00000106341_11	0.631948303900733	0.010966968999356
ENSG00000258460_2	0.631172448001426	0.025710138696873
ENSG00000229587_2	0.630683764290491	0.00240627716037813
ENSG00000086506_3	0.629033776994849	0.0372334028729872
ENSG00000251152_1	0.629009321188788	0.0305688896674567
ENSG00000010310_9	0.628815973179889	0.00159741734444157
ENSG00000181378_14	0.628814617935013	0.0274265139679103
ENSG00000286225_1	0.628622763119402	0.0398458774244783
ENSG00000272050_1	0.627533627681786	0.0447763818260185
ENSG00000179626_4	0.627324736847712	0.00119143309994482
ENSG00000233217_2	0.627245474790886	0.0254839493531194
ENSG00000231881_2	0.627152735672439	6.52395373628964e-05
ENSG00000236283_5	0.626828426424802	0.0169565321871457
ENSG00000169717_7	0.626353926174201	0.00114644507690678
ENSG00000183628_14	0.625262162727565	0.0176629489916308
ENSG00000254162_1	0.625232500877384	0.00429946774157874
ENSG00000269918_1	0.625084245830809	0.00954185772769442
ENSG00000167476_10	0.62479053346559	0.0358673363643474
ENSG00000120903_13	0.624550318888339	0.00865632463858023
ENSG00000273218_1	0.622710011337633	4.30916194860408e-05
ENSG00000214725_9	0.622520618229487	0.0481149957349242
ENSG00000267209_5	0.621972137281355	0.0113138691886676
ENSG00000229847_9	0.619789334369858	0.0426664662881065
ENSG00000260908_1	0.61954106700132	0.0395943487534831
ENSG00000146453_13	0.619332236722994	0.0269577620449319
ENSG00000279066_1	0.618982503021364	0.00110984759795208
ENSG00000233672_9	0.618976013067254	0.00011400193781301
ENSG00000036828_17	0.618697465686262	0.0426036229397173
ENSG00000179846_10	0.618560722066262	0.00967336315275107
ENSG00000115290_10	0.618257495116979	0.0279640558021134
ENSG00000256288_1	0.618046626229099	0.0102338110844329
ENSG00000162722_9	0.617581044418671	0.0318048208670368
ENSG00000260458_3	0.617159900129719	0.0262435555108847
ENSG00000197124_12	0.615777057141241	0.00294847691449578
ENSG00000231424_3	0.615591653506819	0.00834703528643991
ENSG00000260186_5	0.614853251690398	0.0182999771026371
ENSG00000280229_1	0.614821710944999	0.0349889838958206
ENSG00000276261_1	0.614219373348609	0.00105055206906731
ENSG00000144893_12	0.613526055161894	0.0161757781622192
ENSG00000123201_14	0.613068368998897	0.04327723864028
ENSG00000206763_1	0.612951146235365	0.0155100181757242
ENSG00000136267_14	0.612741808608444	0.0484258414338914
ENSG00000177669_4	0.612703165405615	0.00167210745928894
ENSG00000215417_13	0.611737187712019	0.00199466309456785
ENSG00000185198_12	0.611364658125365	0.0339106298036031
ENSG00000182389_20	0.61089614604362	0.00183647484708931
ENSG00000160229_13	0.610812464002072	0.00506798147558668
ENSG00000255921_1	0.610719086189353	0.0449746409284096
ENSG00000255931_2	0.610244343546323	0.0261702181621521
ENSG00000169306_10	0.608449735412954	0.0314069425355679
ENSG00000243236_6	0.608426140187086	0.0374983990598377
ENSG00000124215_17	0.608143797448719	0.0101738197197629
ENSG00000213967_11	0.605575473443908	0.0250632680889769
ENSG00000092200_12	0.605548931925711	3.49307618413458e-05
ENSG00000249628_3	0.604665176734794	0.0172188593972761
ENSG00000180336_18	0.604400353300808	0.000870725468796092
ENSG00000134115_13	0.604236515775549	0.0321958211080302
ENSG00000260423_2	0.604137450567972	0.0013857863008394
ENSG00000179284_5	0.603170768968786	0.0218961262128978
ENSG00000250451_5	0.602528756494222	0.0438937225288522
ENSG00000139865_16	0.602077541903556	0.0221863191591949
ENSG00000108830_10	0.601783616730947	0.0271148051566322
ENSG00000235123_5	0.601623804180045	0.0463779270342264
ENSG00000021852_13	0.601148891207742	0.0472130152816197
ENSG00000232539_1	0.601123671999662	0.00239173481608519
ENSG00000269235_2	0.600452594442251	0.00397206433086451
ENSG00000261638_2	0.600441155598789	0.00226952732567258
ENSG00000183831_7	0.599654761100061	0.0249800756830901
ENSG00000229654_1	0.599434487461166	0.0329900225433934
ENSG00000247199_5	0.599421337121351	0.000197768229458707
ENSG00000263740_2	0.598301167008068	0.0186448605625879
ENSG00000198691_13	0.598068986432225	0.0031350646634544
ENSG00000175868_14	0.596878708529634	0.0244149801872923
ENSG00000162630_6	0.596294338148311	0.00185177958506637
ENSG00000198003_12	0.595839101999943	0.00176926264075123
ENSG00000286242_1	0.5958389743018	0.000302956152585227
ENSG00000258405_11	0.59582616935084	0.0121743131603344
ENSG00000108309_14	0.595235591952282	0.0391095625346678
ENSG00000214353_8	0.595074251599133	1.78118410423721e-05
ENSG00000177504_10	0.594884454287134	0.0247762188263962
ENSG00000247157_7	0.594060177469605	0.00588505403877155
ENSG00000186868_16	0.593925368578024	0.0432277954931988
ENSG00000110944_9	0.5933605309612	0.00105479639170566
ENSG00000214544_7	0.59328346376207	0.00125363832944198
ENSG00000161551_14	0.592825539914573	0.00178518354493076
ENSG00000178150_10	0.592747007039621	0.0361170384826896
ENSG00000124374_9	0.591450684769131	0.0231472293011002
ENSG00000254166_3	0.590998953487925	0.0304978055950475
ENSG00000262920_5	0.590305833342933	0.032208936214019
ENSG00000177338_14	0.5898687681396	0.0166499323375412
ENSG00000261008_7	0.58909917689311	4.28788838609999e-05
ENSG00000186197_15	0.588426813590763	0.0123995877999937
ENSG00000117601_14	0.58730307878573	0.0186254872576595
ENSG00000243107_1	0.58729467634562	0.00811635986683573
ENSG00000198346_11	0.586481766694251	0.013863732460144
ENSG00000129159_9	0.585256152917214	0.00193112478607193
ENSG00000240563_2	0.585083108096063	0.0478683411950955
ENSG00000287271_1	0.583952911477604	0.0282848759549983
ENSG00000129167_9	0.583438155378388	0.0377802894004164
ENSG00000179593_16	0.581693660638914	0.0318717822108042
ENSG00000204815_10	0.580384712194946	0.00169132416660683
ENSG00000244230_3	0.580235383215336	0.0364758021975436
ENSG00000130598_16	-0.580671824107248	0.0329352669607876
ENSG00000234648_1	-0.580810148067284	0.00180004870158493
ENSG00000061337_15	-0.584823727725865	0.00229043635510608
ENSG00000020181_18	-0.585250166758701	0.00210860576097268
ENSG00000100453_13	-0.585557493010667	0.0370100664565099
ENSG00000204252_14	-0.585929811617108	0.043928263520176
ENSG00000183018_9	-0.587204045635851	0.0292012853223542
ENSG00000163071_11	-0.587502557116185	0.0159204206855713
ENSG00000242082_2	-0.588067963869398	0.0475632592646283
ENSG00000204291_11	-0.588110171777886	0.00139938677284889
ENSG00000130508_11	-0.588361179248055	0.000313597982883198
ENSG00000147010_18	-0.588572350656646	2.89346331858612e-06
ENSG00000134817_11	-0.588649898965436	0.00346469533990766
ENSG00000166147_14	-0.589146082778151	0.00678217168130729
ENSG00000115414_21	-0.593539830971212	0.0208982689755148
ENSG00000106333_13	-0.594114725814414	0.00149993906736607
ENSG00000167994_13	-0.594282589503887	0.00101543837784434
ENSG00000119508_18	-0.595140408891882	0.019473186199469
ENSG00000187498_16	-0.596078078749979	9.14483200066629e-05
ENSG00000127418_15	-0.597365012253399	0.0012796843629567
ENSG00000087245_13	-0.597991269701831	0.0060274837604345
ENSG00000113555_6	-0.598316176741349	3.55042984757789e-05
ENSG00000074410_14	-0.599423796590293	0.044243442370416
ENSG00000271447_6	-0.600616602208973	0.0365609951419077
ENSG00000167680_17	-0.600629010791481	0.000196824807134288
ENSG00000244486_9	-0.601836897171673	0.0054059691537212
ENSG00000211797_2	-0.604398989938015	0.0365039540734584
ENSG00000105472_13	-0.604838875456558	0.00321958700622745
ENSG00000060656_20	-0.605328108306633	0.0274604060719464
ENSG00000185340_15	-0.606876014059368	1.8472248091517e-05
ENSG00000100994_12	-0.610238673375825	9.75330038297573e-05
ENSG00000185885_16	-0.613033892261917	0.00903734919000175
ENSG00000011028_14	-0.613550126300537	0.00125615451728241
ENSG00000149591_17	-0.614759675366583	0.037278838557645
ENSG00000172037_14	-0.615488056062017	1.30901894398727e-05
ENSG00000283154_2	-0.615564028611831	0.0096520651360473
ENSG00000198642_7	-0.615939791908297	6.15924770230674e-06
ENSG00000174807_4	-0.61621573169402	0.00067606020362819
ENSG00000157150_5	-0.616851733464028	0.0346377618290052
ENSG00000168394_11	-0.617575852403448	0.00118032106370346
ENSG00000112208_11	-0.619263947831216	0.00778236886195693
ENSG00000173535_15	-0.61941911619228	0.0150046873692113
ENSG00000111799_21	-0.622480202174329	0.00294101850344094
ENSG00000182871_16	-0.624340338847858	0.000294551804477602
ENSG00000143878_10	-0.624639144593944	7.90520474136199e-05
ENSG00000283063_1	-0.625067600263891	0.039910048874047
ENSG00000101670_12	-0.626494469801147	0.00965649377899555
ENSG00000119699_8	-0.626785501217749	0.00231877516869992
ENSG00000117154_12	-0.626819729135028	0.0140178592086764
ENSG00000134042_14	-0.628648632602563	0.00401988970401386
ENSG00000176046_9	-0.631046802904293	0.00623330614674044
ENSG00000106819_13	-0.633807633987906	0.0278375840983414
ENSG00000113721_14	-0.633925011158643	0.000276355646924751
ENSG00000154096_14	-0.634387590591676	0.000776732073952725
ENSG00000243056_2	-0.636351373734409	0.000156218015359503
ENSG00000285976_2	-0.63741827619914	0.00046161511081623
ENSG00000204262_14	-0.639031622660244	0.000732374310725173
ENSG00000180694_14	-0.641005892603124	5.22940226531338e-05
ENSG00000118971_9	-0.642252268872442	0.00679095984818848
ENSG00000143365_19	-0.647867611838671	0.0327711315505565
ENSG00000128342_5	-0.648793339897303	0.00248547119025651
ENSG00000157766_19	-0.648912430052333	0.0103996591861775
ENSG00000204642_14	-0.64902436298798	0.000168846746916335
ENSG00000204525_17	-0.649671487641374	2.30102975126323e-05
ENSG00000173546_7	-0.650342956035692	0.00299475931187652
ENSG00000186340_16	-0.650513643090387	0.0448079821210129
ENSG00000189120_5	-0.652725583375696	0.0162659777343632
ENSG00000142173_16	-0.65326379374345	0.000460084692582126
ENSG00000112210_12	-0.655726897923723	0.00171225608918833
ENSG00000180644_8	-0.656265933310973	0.006227602302376
ENSG00000178814_17	-0.657277443153085	0.000989898769883158
ENSG00000134871_19	-0.657280812327746	2.70698844284222e-05
ENSG00000135631_17	-0.657891284213992	1.05455520278525e-06
ENSG00000064651_14	-0.658408335097513	0.000953912277305128
ENSG00000089472_16	-0.658901190457425	0.00961878104723438
ENSG00000151388_11	-0.658993889106482	0.00648136194284608
ENSG00000204287_14	-0.659470752885515	0.00389725058255382
ENSG00000099810_21	-0.660517722993647	9.39874656233746e-05
ENSG00000087303_18	-0.667959734542909	0.000344784196420169
ENSG00000132561_14	-0.669156787429631	0.0187364488909951
ENSG00000088882_8	-0.669568213295372	0.00727593360468566
ENSG00000116711_10	-0.676122237655242	0.00823147868946661
ENSG00000224389_9	-0.677909068154272	0.00892428260683249
ENSG00000078098_14	-0.681702445237336	0.0134554376495836
ENSG00000231389_7	-0.68572645485729	0.0078009520539019
ENSG00000128567_17	-0.687631792596347	1.45729023332971e-07
ENSG00000130635_16	-0.688638191757958	0.00084756987268324
ENSG00000262655_4	-0.688959870580078	0.0306735063982442
ENSG00000103260_9	-0.690103295203457	0.000795120266811444
ENSG00000232629_9	-0.690291176174079	0.0421342203448431
ENSG00000005187_12	-0.691267915984255	0.00441617024674952
ENSG00000113140_11	-0.692527509495829	0.000153747185229386
ENSG00000124491_16	-0.698421487740659	0.0444664737800967
ENSG00000159784_18	-0.700807471038023	0.0292841120496609
ENSG00000171766_17	-0.706975100373645	0.00948641673871774
ENSG00000160447_7	-0.707625982545866	5.30667709754396e-06
ENSG00000100336_17	-0.711704428723861	0.00355143509205458
ENSG00000162745_10	-0.717691708694278	0.00194133961276952
ENSG00000196126_11	-0.732819693543529	0.00141231425375479
ENSG00000142156_15	-0.734893760355958	1.86806376132797e-05
ENSG00000117013_17	-0.739050152122316	0.00698455122348833
ENSG00000163359_16	-0.741661510366848	0.000183763183847924
ENSG00000137124_8	-0.752845055786207	2.02205853799843e-05
ENSG00000204257_15	-0.759753930487058	0.000428936986851961
ENSG00000104783_14	-0.766832104897792	0.00500400908269049
ENSG00000243753_5	-0.767214549127045	0.000115610126592412
ENSG00000087116_16	-0.769376406549193	0.00123206746142774
ENSG00000168542_16	-0.772315283509885	0.000526191621389437
ENSG00000164692_18	-0.780204879744975	0.000389076643233608
ENSG00000108821_14	-0.791446933096218	0.000719004469506156
ENSG00000178826_11	-0.810293757516706	0.00163187959243181
ENSG00000187773_8	-0.810820276851267	0.0161493941059561
ENSG00000081041_9	-0.811105261127614	0.00371973549197116
ENSG00000164694_17	-0.812685741042336	0.0250465031163362
ENSG00000241717_1	-0.82484418464243	0.00791509605465341
ENSG00000134398_15	-0.887122532046925	0.0249306917630404
ENSG00000214546_4	-0.893741969837849	0.0151615041011879
ENSG00000176595_4	-0.905337217880659	0.000450250275986592
ENSG00000149043_16	-0.909913151797577	0.0354304242377187
ENSG00000229391_7	-0.910388622111721	0.0298503703607962
ENSG00000053918_18	-0.911567536381749	0.000440803827056634
ENSG00000151364_17	-0.915908728730723	0.000660905099639183
ENSG00000154620_6	-0.923071314407383	0.0422535923348577
ENSG00000162366_8	-0.946176635381224	0.0105641701615573
ENSG00000165376_11	-1.06150847119347	0.0338137752261168
ENSG00000107159_13	-1.08044676478692	0.021153001976645
ENSG00000188257_12	-1.11875967021752	0.0431208744490434
ENSG00000131771_14	-1.30059935360494	0.00996924396102582
ENSG00000172023_8	-1.58768305832811	0.0322676738200829
